# Supplementary material for: Mendelian randomization reveals probucol’s preventive role in Behçet’s disease via circulating metabolites
Source: Sci Rep. 2025 Mar 21;15:9722. doi: 10.1038/s41598-025-93644-8 (PMC11928609; doi:10.1038/s41598-025-93644-8)
Supplement: Supplementary file 1 — Supplementary Information 1. [file 41598_2025_93644_MOESM1_ESM.zip]

Archive with 48 entries (45 files):
- leave-one-out analysis/
- leave-one-out analysis/Sfig MR leave-one-out sensitivity analysis for ABCA1 on concentration of large HDL particles.tif
- leave-one-out analysis/Sfig MR leave-one-out sensitivity analysis for ABCA1 on concentration of very large HDL particles.tif
- leave-one-out analysis/Sfig MR leave-one-out sensitivity analysis for ABCA1 on free cholesterol in large HDL.tif
- leave-one-out analysis/Sfig MR leave-one-out sensitivity analysis for ABCA1 on free cholesterol in very large HDL.tif
- leave-one-out analysis/Sfig MR leave-one-out sensitivity analysis for ABCA1 on mean diameter for HDL particles.tif
- leave-one-out analysis/Sfig MR leave-one-out sensitivity analysis for ABCA1 on phospholipids in large HDL.tif
- leave-one-out analysis/Sfig MR leave-one-out sensitivity analysis for ABCA1 on phospholipids in very large HDL.tif
- leave-one-out analysis/Sfig MR leave-one-out sensitivity analysis for ABCA1 on total cholestrol in HDL.tif
- leave-one-out analysis/Sfig MR leave-one-out sensitivity analysis for ABCA1 on total cholestrol in large HDL.tif
- leave-one-out analysis/Sfig MR leave-one-out sensitivity analysis for ABCA1 on total cholestrol in very large HDL.tif
- leave-one-out analysis/Sfig MR leave-one-out sensitivity analysis for ABCA1 on total lipids in large HDL.tif
- leave-one-out analysis/Sfig MR leave-one-out sensitivity analysis for ABCA1 on total lipids in very large HDL.tif
- leave-one-out analysis/Sfig MR leave-one-out sensitivity analysis for ABCA1 on triglycerides in very large HDL.tif
- leave-one-out analysis/Sfig MR leave-one-out sensitivity analysisi for ABCA1 on Cholesteral esters in large HDL.tif
- leave-one-out analysis/Sfig MR leave-one-out sensitivity analysisi for ABCA1 on Cholesteral esters in very large HDL.tif
- the funnel plot/
- the funnel plot/Sfig MR funnel plot analysis for ABCA1 on cholesterol esters in large HDL.tif
- the funnel plot/Sfig MR funnel plot analysis for ABCA1 on cholesterol esters in very large HDL.tif
- the funnel plot/Sfig MR funnel plot analysis for ABCA1 on concentration of large HDL particles.tif
- the funnel plot/Sfig MR funnel plot analysis for ABCA1 on concentration of very large HDL particles.tif
- the funnel plot/Sfig MR funnel plot analysis for ABCA1 on free cholesterol in large HDL.tif
- the funnel plot/Sfig MR funnel plot analysis for ABCA1 on free cholesterol in very large HDL.tif
- the funnel plot/Sfig MR funnel plot analysis for ABCA1 on mean diameter for HDL particles.tif
- the funnel plot/Sfig MR funnel plot analysis for ABCA1 on phospholipids in large HDL.tif
- the funnel plot/Sfig MR funnel plot analysis for ABCA1 on phospholipids in very large HDL.tif
- the funnel plot/Sfig MR funnel plot analysis for ABCA1 on total cholesterol in HDL.tif
- the funnel plot/Sfig MR funnel plot analysis for ABCA1 on total cholesterol in large HDL.tif
- the funnel plot/Sfig MR funnel plot analysis for ABCA1 on total cholesterol in very large HDL.tif
- the funnel plot/Sfig MR funnel plot analysis for ABCA1 on total lipids in large HDL.tif
- the funnel plot/Sfig MR funnel plot analysis for ABCA1 on total lipids in very large HDL.tif
- the funnel plot/Sfig MR funnel plot analysis for ABCA1 on triglycerides in very large HDL.tif
- the scatter plot/
- the scatter plot/Sfig MR funnel plot analysis for ABCA1 on  free cholesterol in large HDL.tif
- the scatter plot/Sfig MR funnel plot analysis for ABCA1 on  free cholesterol in very large HDL.tif
- the scatter plot/Sfig MR funnel plot analysis for ABCA1 on  mean diameter in HDL particles.tif
- the scatter plot/Sfig MR funnel plot analysis for ABCA1 on  phospholipids in large HDL.tif
- the scatter plot/Sfig MR funnel plot analysis for ABCA1 on  phospholipids in very large HDL.tif
- the scatter plot/Sfig MR funnel plot analysis for ABCA1 on  total cholesterol in HDL.tif
- the scatter plot/Sfig MR funnel plot analysis for ABCA1 on  total cholesterol in large HDL.tif
- the scatter plot/Sfig MR funnel plot analysis for ABCA1 on  total cholesterol in very large HDL.tif
- the scatter plot/Sfig MR funnel plot analysis for ABCA1 on  total lipids in large HDL.tif
- the scatter plot/Sfig MR funnel plot analysis for ABCA1 on  total lipids in very large HDL.tif
- the scatter plot/Sfig MR funnel plot analysis for ABCA1 on  total triglycerides in very large HDL.tif
- the scatter plot/Sfig MR funnel plot analysis for ABCA1 on cholesterol esters in large HDL.tif
- the scatter plot/Sfig MR funnel plot analysis for ABCA1 on cholesterol esters in very large HDL.tif
- the scatter plot/Sfig MR funnel plot analysis for ABCA1 on concentration of large HDL particles.tif
- the scatter plot/Sfig MR funnel plot analysis for ABCA1 on concentration of very large HDL particles.tif
