# Supplementary material for: Mendelian randomization reveals probucol’s preventive role in Behçet’s disease via circulating metabolites
Source: Sci Rep. 2025 Mar 21;15:9722. doi: 10.1038/s41598-025-93644-8 (PMC11928609; doi:10.1038/s41598-025-93644-8)
Supplement: Supplementary file 2 — Supplementary Information 2. [file 41598_2025_93644_MOESM2_ESM.zip]

Archive with 6 entries (3 files):
- leave-one-out analysis/
- leave-one-out analysis/Sfig MR leave-one-out analysis for ABCA1 on  Behcet’s disease.tif
- the funnel plot/
- the funnel plot/Sfig MR funnel plot analysis for ABCA1 on  Behcet’s disease.tif
- the scatter plot/
- the scatter plot/Sfig MR scatter plot analysis for ABCA1 on  Behcet’s disease.tif
