# Supplementary material for: Mendelian randomization reveals probucol’s preventive role in Behçet’s disease via circulating metabolites
Source: Sci Rep. 2025 Mar 21;15:9722. doi: 10.1038/s41598-025-93644-8 (PMC11928609; doi:10.1038/s41598-025-93644-8)
Supplement: Supplementary file 3 — Supplementary Information 3. [file 41598_2025_93644_MOESM3_ESM.zip]

Archive with 111 entries (108 files):
- leave-one-out analysis/
- leave-one-out analysis/Sfig MR leave-one-out sensitivity analysis for ABCA1 on 3-hydroxybutyrate.tif
- leave-one-out analysis/Sfig MR leave-one-out sensitivity analysis for ABCA1 on acetate.tif
- leave-one-out analysis/Sfig MR leave-one-out sensitivity analysis for ABCA1 on apolipoprotein A-I.tif
- leave-one-out analysis/Sfig MR leave-one-out sensitivity analysis for ABCA1 on average number of methylene groups in fatty acid chain.tif
- leave-one-out analysis/Sfig MR leave-one-out sensitivity analysis for ABCA1 on cholesterol esters in large HDL.tif
- leave-one-out analysis/Sfig MR leave-one-out sensitivity analysis for ABCA1 on cholesterol esters in very large HDL.tif
- leave-one-out analysis/Sfig MR leave-one-out sensitivity analysis for ABCA1 on concentration of large HDL particles.tif
- leave-one-out analysis/Sfig MR leave-one-out sensitivity analysis for ABCA1 on concentration of very large HDL particles.tif
- leave-one-out analysis/Sfig MR leave-one-out sensitivity analysis for ABCA1 on free cholesterol in large HDL.tif
- leave-one-out analysis/Sfig MR leave-one-out sensitivity analysis for ABCA1 on free cholesterol in very large HDL.tif
- leave-one-out analysis/Sfig MR leave-one-out sensitivity analysis for ABCA1 on glutamine.tif
- leave-one-out analysis/Sfig MR leave-one-out sensitivity analysis for ABCA1 on glycoproteins.tif
- leave-one-out analysis/Sfig MR leave-one-out sensitivity analysis for ABCA1 on isoleucine.tif
- leave-one-out analysis/Sfig MR leave-one-out sensitivity analysis for ABCA1 on mean diameter for HDL particles.tif
- leave-one-out analysis/Sfig MR leave-one-out sensitivity analysis for ABCA1 on omega-7,omega-9 and saturated fatty acids.tif
- leave-one-out analysis/Sfig MR leave-one-out sensitivity analysis for ABCA1 on phenylalanine.tif
- leave-one-out analysis/Sfig MR leave-one-out sensitivity analysis for ABCA1 on phosphatidycholine and other cholines.tif
- leave-one-out analysis/Sfig MR leave-one-out sensitivity analysis for ABCA1 on phospholipids in chylomicrons and large VLDL particles.tif
- leave-one-out analysis/Sfig MR leave-one-out sensitivity analysis for ABCA1 on phospholipids in large HDL.tif
- leave-one-out analysis/Sfig MR leave-one-out sensitivity analysis for ABCA1 on phospholipids in medium LDL.tif
- leave-one-out analysis/Sfig MR leave-one-out sensitivity analysis for ABCA1 on phospholipids in very large HDL.tif
- leave-one-out analysis/Sfig MR leave-one-out sensitivity analysis for ABCA1 on serum total cholesterol.tif
- leave-one-out analysis/Sfig MR leave-one-out sensitivity analysis for ABCA1 on sphingomyelins.tif
- leave-one-out analysis/Sfig MR leave-one-out sensitivity analysis for ABCA1 on total cholesterol in HDL.tif
- leave-one-out analysis/Sfig MR leave-one-out sensitivity analysis for ABCA1 on total cholesterol in large HDL.tif
- leave-one-out analysis/Sfig MR leave-one-out sensitivity analysis for ABCA1 on total cholesterol in medium LDL.tif
- leave-one-out analysis/Sfig MR leave-one-out sensitivity analysis for ABCA1 on total cholesterol in very large HDL.tif
- leave-one-out analysis/Sfig MR leave-one-out sensitivity analysis for ABCA1 on total lipids in large HDL.tif
- leave-one-out analysis/Sfig MR leave-one-out sensitivity analysis for ABCA1 on total lipids in very large HDL.tif
- leave-one-out analysis/Sfig MR leave-one-out sensitivity analysis for ABCA1 on total phosphoglycerides.tif
- leave-one-out analysis/Sfig MR leave-one-out sensitivity analysis for ABCA1 on triglycerides in large VLDL.tif
- leave-one-out analysis/Sfig MR leave-one-out sensitivity analysis for ABCA1 on triglycerides in medium VLDL.tif
- leave-one-out analysis/Sfig MR leave-one-out sensitivity analysis for ABCA1 on triglycerides in small VLDL.tif
- leave-one-out analysis/Sfig MR leave-one-out sensitivity analysis for ABCA1 on triglycerides in very large HDL.tif
- leave-one-out analysis/Sfig MR leave-one-out sensitivity analysis for ABCA1 on triglycerides in very large VLDL.tif
- leave-one-out analysis/Sfig MR leave-one-out sensitivity analysis for ABCA1 on urea.tif
- the funnel plot/
- the funnel plot/Sfig MR funnel plot analysis for ABCA1 on acetate.tif
- the funnel plot/Sfig MR funnel plot analysis for ABCA1 on apolipoprotein A.tif
- the funnel plot/Sfig MR funnel plot analysis for ABCA1 on average number of methylene groups in a fatty acid chain.tif
- the funnel plot/Sfig MR funnel plot analysis for ABCA1 on Cholesterol esters in large HDL.tif
- the funnel plot/Sfig MR funnel plot analysis for ABCA1 on Cholesterol esters in very large HDL.tif
- the funnel plot/Sfig MR funnel plot analysis for ABCA1 on Concentration of large HDL particles.tif
- the funnel plot/Sfig MR funnel plot analysis for ABCA1 on Concentration of very large HDL particles.tif
- the funnel plot/Sfig MR funnel plot analysis for ABCA1 on Free cholesterol in large HDL.tif
- the funnel plot/Sfig MR funnel plot analysis for ABCA1 on Free cholesterol in very large HDL.tif
- the funnel plot/Sfig MR funnel plot analysis for ABCA1 on glutamine.tif
- the funnel plot/Sfig MR funnel plot analysis for ABCA1 on glycoproteins.tif
- the funnel plot/Sfig MR funnel plot analysis for ABCA1 on hydroxybutyrate.tif
- the funnel plot/Sfig MR funnel plot analysis for ABCA1 on isoleucine.tif
- the funnel plot/Sfig MR funnel plot analysis for ABCA1 on Mean diameter for HDL particles.tif
- the funnel plot/Sfig MR funnel plot analysis for ABCA1 on Omega-7, omega-9 and saturated fatty acids.tif
- the funnel plot/Sfig MR funnel plot analysis for ABCA1 on phenylalanine.tif
- the funnel plot/Sfig MR funnel plot analysis for ABCA1 on Phosphatidylcholine and other cholines.tif
- the funnel plot/Sfig MR funnel plot analysis for ABCA1 on Phospholipids in chylomicrons and largest VLDL particles.tif
- the funnel plot/Sfig MR funnel plot analysis for ABCA1 on Phospholipids in large HDL.tif
- the funnel plot/Sfig MR funnel plot analysis for ABCA1 on Phospholipids in medium LDL.tif
- the funnel plot/Sfig MR funnel plot analysis for ABCA1 on Phospholipids in very large HDL.tif
- the funnel plot/Sfig MR funnel plot analysis for ABCA1 on Serum total cholesterol.tif
- the funnel plot/Sfig MR funnel plot analysis for ABCA1 on Sphingomyelins.tif
- the funnel plot/Sfig MR funnel plot analysis for ABCA1 on Total cholesterol in HDL.tif
- the funnel plot/Sfig MR funnel plot analysis for ABCA1 on Total cholesterol in large HDL.tif
- the funnel plot/Sfig MR funnel plot analysis for ABCA1 on Total cholesterol in medium LDL.tif
- the funnel plot/Sfig MR funnel plot analysis for ABCA1 on Total cholesterol in very large HDL.tif
- the funnel plot/Sfig MR funnel plot analysis for ABCA1 on Total lipids in large HDL.tif
- the funnel plot/Sfig MR funnel plot analysis for ABCA1 on Total lipids in very large HDL.tif
- the funnel plot/Sfig MR funnel plot analysis for ABCA1 on Total phosphoglycerides.tif
- the funnel plot/Sfig MR funnel plot analysis for ABCA1 on Triglycerides in large VLDL.tif
- the funnel plot/Sfig MR funnel plot analysis for ABCA1 on Triglycerides in medium VLDL.tif
- the funnel plot/Sfig MR funnel plot analysis for ABCA1 on Triglycerides in small VLDL.tif
- the funnel plot/Sfig MR funnel plot analysis for ABCA1 on Triglycerides in very large HDL.tif
- the funnel plot/Sfig MR funnel plot analysis for ABCA1 on Triglycerides in very large VLDL.tif
- the funnel plot/Sfig MR funnel plot analysis for ABCA1 on Urea.tif
- the scatter plot/
- the scatter plot/Sfig MR scatter plot analysis for ABCA1 on 3-hydroxybutyrate.tif
- the scatter plot/Sfig MR scatter plot analysis for ABCA1 on acetate.tif
- the scatter plot/Sfig MR scatter plot analysis for ABCA1 on apolipoprotein A-I.tif
- the scatter plot/Sfig MR scatter plot analysis for ABCA1 on Average number of methylene groups in a fatty acid chain.tif
- the scatter plot/Sfig MR scatter plot analysis for ABCA1 on Cholesterol esters in large HDL.tif
- the scatter plot/Sfig MR scatter plot analysis for ABCA1 on Cholesterol esters in very large HDL.tif
- the scatter plot/Sfig MR scatter plot analysis for ABCA1 on Concentration of large HDL particles.tif
- the scatter plot/Sfig MR scatter plot analysis for ABCA1 on Concentration of very large HDL particles.tif
- the scatter plot/Sfig MR scatter plot analysis for ABCA1 on Free cholesterol in large HDL.tif
- the scatter plot/Sfig MR scatter plot analysis for ABCA1 on Free cholesterol in very large HDL.tif
- the scatter plot/Sfig MR scatter plot analysis for ABCA1 on glutamine.tif
- the scatter plot/Sfig MR scatter plot analysis for ABCA1 on glycoproteins.tif
- the scatter plot/Sfig MR scatter plot analysis for ABCA1 on isoleucine.tif
- the scatter plot/Sfig MR scatter plot analysis for ABCA1 on Mean diameter for HDL particles.tif
- the scatter plot/Sfig MR scatter plot analysis for ABCA1 on Omega-7, omega-9 and saturated fatty acids.tif
- the scatter plot/Sfig MR scatter plot analysis for ABCA1 on Phenylalanine.tif
- the scatter plot/Sfig MR scatter plot analysis for ABCA1 on Phosphatidylcholine and other cholines.tif
- the scatter plot/Sfig MR scatter plot analysis for ABCA1 on Phospholipids in chylomicrons and largest VLDL particles.tif
- the scatter plot/Sfig MR scatter plot analysis for ABCA1 on Phospholipids in large HDL.tif
- the scatter plot/Sfig MR scatter plot analysis for ABCA1 on Phospholipids in medium LDL.tif
- the scatter plot/Sfig MR scatter plot analysis for ABCA1 on Phospholipids in very large HDL.tif
- the scatter plot/Sfig MR scatter plot analysis for ABCA1 on Serum total cholesterol.tif
- the scatter plot/Sfig MR scatter plot analysis for ABCA1 on Sphingomyelins.tif
- the scatter plot/Sfig MR scatter plot analysis for ABCA1 on Total cholesterol in HDL.tif
- the scatter plot/Sfig MR scatter plot analysis for ABCA1 on Total cholesterol in large HDL.tif
- the scatter plot/Sfig MR scatter plot analysis for ABCA1 on Total cholesterol in medium LDL.tif
- the scatter plot/Sfig MR scatter plot analysis for ABCA1 on Total cholesterol in very large HDL.tif
- the scatter plot/Sfig MR scatter plot analysis for ABCA1 on Total lipids in large HDL.tif
- the scatter plot/Sfig MR scatter plot analysis for ABCA1 on Total lipids in very large HDL.tif
- the scatter plot/Sfig MR scatter plot analysis for ABCA1 on Total phosphoglycerides.tif
- the scatter plot/Sfig MR scatter plot analysis for ABCA1 on Triglycerides in large VLDL.tif
- the scatter plot/Sfig MR scatter plot analysis for ABCA1 on Triglycerides in medium VLDL.tif
- the scatter plot/Sfig MR scatter plot analysis for ABCA1 on Triglycerides in small VLDL.tif
- the scatter plot/Sfig MR scatter plot analysis for ABCA1 on Triglycerides in very large HDL.tif
- the scatter plot/Sfig MR scatter plot analysis for ABCA1 on Triglycerides in very large VLDL.tif
- the scatter plot/Sfig MR scatter plot analysis for ABCA1 on Urea.tif
