# Supplementary material for: Mendelian randomization reveals probucol’s preventive role in Behçet’s disease via circulating metabolites
Source: Sci Rep. 2025 Mar 21;15:9722. doi: 10.1038/s41598-025-93644-8 (PMC11928609; doi:10.1038/s41598-025-93644-8)
Supplement: Supplementary file 5 — Supplementary Information 5. [file 41598_2025_93644_MOESM5_ESM.xlsx]

## Sheet: Suppplementary Table 1
Suppplementary Table 1 SNPs basic information table(eQTL-Behçet's disease).
SNP	CHR	POS	EA/OA	EAF	MAF	β*	SE	P	F-statistic
rs10991414	9	107685589	C/T	0.1693	0.1693	0.3131	0.1753	0.0741	30.5721
rs10991411	9	107684276	C/T	0.0874	0.0874	0.3103	0.4868	0.5239	41.8327
rs4149275	9	107638507	G/A	0.2495	0.2495	0.268	0.1484	0.0709	33.1212
rs111814942	9	107786669	T/C	0.0994	0.0994	0.2657	0.4563	0.5603	57.282
rs79813326	9	107677276	A/G	0.0318	0.0318	0.2476	0.8138	0.7609	79.6613
rs2740481	9	107556417	A/C	0.7169	0.2831	0.2451	0.1456	0.0924	26.6846
rs2249891	9	107624242	G/A	0.2	0.2	0.1489	0.1542	0.3342	21.0955
rs141366790	9	107723647	C/A	0.0318	0.0318	0.1216	0.7716	0.8747	97.4167
rs2244278	9	107661129	A/C	0.155	0.155	0.1145	0.1739	0.5102	47.1444
rs4742937	9	107780966	C/T	0.2819	0.2819	0.1072	0.1488	0.4713	105.643
rs914544	9	107607212	C/T	0.14	0.14	0.0967	0.1658	0.5598	19.648
rs1501459	9	107746793	C/T	0.6682	0.3318	0.0661	0.1804	0.7143	48.0846
rs2472492	9	107697012	C/T	0.6088	0.3912	0.0535	0.1499	0.7211	53.9486
rs34165419	9	107676026	T/C	0.1632	0.1632	0.0374	0.2508	0.8814	22.1191
rs7864842	9	107785968	A/G	0.6598	0.3402	0.037	0.1881	0.8439	159.817
rs2853579	9	107591272	T/G	0.3005	0.3005	0.0209	0.1531	0.8913	58.5427
rs2027399	9	107743287	A/G	0.4378	0.4378	-0.0971	0.1399	0.4873	72.1006
rs12686565	9	107739152	C/A	0.4524	0.4524	-0.1319	0.1407	0.3488	182.712
rs3890182	9	107647655	A/G	0.0999	0.0999	-0.1413	0.2589	0.5853	56.1117
rs2472469	9	107706935	C/T	0.5448	0.4552	-0.1802	0.1392	0.1955	133.217
rs62569482	9	107744979	T/C	0.0881	0.0881	-0.1895	0.481	0.6936	65.8973
rs2016226	9	107749399	C/T	0.3114	0.3114	-0.1934	0.1465	0.1869	31.6487
rs2487054	9	107604722	C/A	0.4026	0.4026	-0.1994	0.2822	0.4798	40.8984
rs2487052	9	107686405	T/C	0.2289	0.2289	-0.2989	0.1575	0.0577	226.189
rs2472510	9	107683122	G/T	0.2777	0.2777	-0.3014	0.1503	0.0448	30.6816
rs34910982	9	107719241	T/C	0.0266	0.0266	-0.3359	0.8346	0.6873	19.5328
rs56310223	9	107695882	A/G	0.0519	0.0519	-0.3763	0.4876	0.4402	30.5965
rs113647163	9	107655596	A/G	0.0358	0.0358	-0.4098	0.413	0.3211	27.9026
rs117432548	9	107723310	T/C	0.0643	0.0643	-0.4913	0.6026	0.4149	25.9406
rs117930054	9	107638194	A/G	0.0194	0.0194	-1.0287	0.9982	0.3027	55.838
