# Supplementary material for: Mendelian randomization reveals probucol’s preventive role in Behçet’s disease via circulating metabolites
Source: Sci Rep. 2025 Mar 21;15:9722. doi: 10.1038/s41598-025-93644-8 (PMC11928609; doi:10.1038/s41598-025-93644-8)
Supplement: Supplementary file 6 — Supplementary Information 6. [file 41598_2025_93644_MOESM6_ESM.xlsx]

## Sheet: Suppplementary Table 2
Suppplementary Table 2 SNPs basic information table(eQTL-circulating metabolites).
SNP	CHR	POS	EA/OA	EAF	MAF	β*	SE	P	F-statistic
rs141366790	9	107723647	C/A	0.0251	0.0251	0.1187	0.0383	0.002	97.4167
rs34910982	9	107719241	T/C	0.0171	0.0171	0.1184	0.0547	0.0315	19.5328
rs34910982	9	107719241	T/C	0.0171	0.0171	0.1173	0.0547	0.0326	19.5328
rs141366790	9	107723647	C/A	0.0239	0.0239	0.1018	0.0427	0.0177	97.4167
rs34910982	9	107719241	T/C	0.0171	0.0171	0.1007	0.0547	0.0682	19.5328
rs141366790	9	107723647	C/A	0.024	0.024	0.1005	0.0419	0.0174	97.4167
rs147622113	19	10771941	T/C	0.0209	0.0209	0.1001	0.0467	0.0334	20.4721
rs147622113	19	10771941	T/C	0.0209	0.0209	0.0978	0.0468	0.0381	20.4721
rs79813326	9	107677276	A/G	0.0296	0.0296	0.097	0.0389	0.0131	79.6613
rs75947027	9	108530244	C/T	0.0564	0.0564	0.0952	0.0322	0.0034	35.1768
rs76125870	9	107973934	G/A	0.0434	0.0434	0.0952	0.03	0.0017	69.8814
rs76125870	9	107973934	G/A	0.0436	0.0436	0.0951	0.0293	0.0013	69.8814
rs34910982	9	107719241	T/C	0.0171	0.0171	0.092	0.0547	0.0941	19.5328
rs76125870	9	107973934	G/A	0.0436	0.0436	0.0898	0.0293	0.0024	69.8814
rs147622113	19	10771941	T/C	0.0235	0.0235	0.0879	0.0359	0.0148	20.4721
rs74655031	9	108185371	C/T	0.0315	0.0315	0.0879	0.0459	0.0571	51.8284
rs79813326	9	107677276	A/G	0.0289	0.0289	0.0876	0.0362	0.0156	79.6613
rs914544	9	107607212	C/T	0.0302	0.0302	0.0867	0.0318	0.0068	19.648
rs147622113	19	10771941	T/C	0.0224	0.0224	0.0863	0.0355	0.0166	20.4721
rs147622113	19	10771941	T/C	0.0209	0.0209	0.0856	0.0468	0.0681	20.4721
rs79813326	9	107677276	A/G	0.0297	0.0297	0.0851	0.0384	0.0278	79.6613
rs34910982	9	107719241	T/C	0.0171	0.0171	0.0843	0.0459	0.0701	19.5328
rs76125870	9	107973934	G/A	0.0436	0.0436	0.0831	0.0293	0.005	69.8814
rs147622113	19	10771941	T/C	0.0209	0.0209	0.0831	0.0469	0.0788	20.4721
rs147622113	19	10771941	T/C	0.0209	0.0209	0.0829	0.0467	0.0777	20.4721
rs79710300	9	107905472	T/G	0.0342	0.0342	0.0819	0.0336	0.0152	41.2716
rs76125870	9	107973934	G/A	0.0436	0.0436	0.0816	0.0293	0.006	69.8814
rs76125870	9	107973934	G/A	0.0436	0.0436	0.0813	0.0293	0.0062	69.8814
rs76125870	9	107973934	G/A	0.0436	0.0436	0.081	0.0293	0.0059	69.8814
rs34910982	9	107719241	T/C	0.0171	0.0171	0.0809	0.0548	0.1406	19.5328
rs76125870	9	107973934	G/A	0.0436	0.0436	0.0804	0.0293	0.0066	69.8814
rs147622113	19	10771941	T/C	0.0224	0.0224	0.0802	0.0355	0.0257	20.4721
rs147622113	19	10771941	T/C	0.0224	0.0224	0.0801	0.0355	0.0262	20.4721
rs147622113	19	10771941	T/C	0.0224	0.0224	0.08	0.0355	0.0266	20.4721
rs34910982	9	107719241	T/C	0.0171	0.0171	0.0791	0.0548	0.1508	19.5328
rs79813326	9	107677276	A/G	0.0297	0.0297	0.0787	0.0384	0.0415	79.6613
rs76125870	9	107973934	G/A	0.0436	0.0436	0.0783	0.0293	0.0077	69.8814
rs147622113	19	10771941	T/C	0.0204	0.0204	0.0781	0.0467	0.0963	20.4721
rs75947027	9	108530244	C/T	0.0563	0.0563	0.078	0.0322	0.0161	35.1768
rs76125870	9	107973934	G/A	0.0436	0.0436	0.0779	0.0293	0.0085	69.8814
rs76125870	9	107973934	G/A	0.0436	0.0436	0.0779	0.0293	0.0087	69.8814
rs147622113	19	10771941	T/C	0.0224	0.0224	0.0776	0.0355	0.0314	20.4721
rs914544	9	107607212	C/T	0.0271	0.0271	0.0772	0.031	0.0137	19.648
rs34910982	9	107719241	T/C	0.0171	0.0171	0.0771	0.0459	0.0979	19.5328
rs147622113	19	10771941	T/C	0.0224	0.0224	0.0768	0.0355	0.033	20.4721
rs147622113	19	10771941	T/C	0.0229	0.0229	0.0762	0.0338	0.0242	20.4721
rs147622113	19	10771941	T/C	0.021	0.021	0.076	0.0468	0.1054	20.4721
rs147622113	19	10771941	T/C	0.0235	0.0235	0.0757	0.0359	0.036	20.4721
rs147622113	19	10771941	T/C	0.0224	0.0224	0.0755	0.0355	0.0361	20.4721
rs147622113	19	10771941	T/C	0.0209	0.0209	0.0751	0.0468	0.1115	20.4721
rs76125870	9	107973934	G/A	0.0436	0.0436	0.075	0.0293	0.0115	69.8814
rs74655031	9	108185371	C/T	0.0316	0.0316	0.0747	0.0459	0.1059	51.8284
rs76125870	9	107973934	G/A	0.0436	0.0436	0.0743	0.0293	0.012	69.8814
rs75947027	9	108530244	C/T	0.0572	0.0572	0.0739	0.0259	0.0047	35.1768
rs147622113	19	10771941	T/C	0.021	0.021	0.0738	0.0468	0.1165	20.4721
rs914544	9	107607212	C/T	0.0302	0.0302	0.0738	0.0311	0.0184	19.648
rs34910982	9	107719241	T/C	0.0171	0.0171	0.0737	0.0459	0.1137	19.5328
rs147622113	19	10771941	T/C	0.0235	0.0235	0.0733	0.0359	0.0444	20.4721
rs34910982	9	107719241	T/C	0.0171	0.0171	0.0732	0.0459	0.1162	19.5328
rs147622113	19	10771941	T/C	0.0235	0.0235	0.0732	0.0359	0.0449	20.4721
rs74655031	9	108185371	C/T	0.0273	0.0273	0.073	0.0484	0.1345	51.8284
rs147622113	19	10771941	T/C	0.0209	0.0209	0.0729	0.0467	0.1227	20.4721
rs147622113	19	10771941	T/C	0.0235	0.0235	0.0728	0.0359	0.0461	20.4721
rs147622113	19	10771941	T/C	0.0235	0.0235	0.0727	0.0359	0.0463	20.4721
rs117930054	9	107638194	A/G	0.0333	0.0333	0.0725	0.0291	0.0132	55.838
rs74655031	9	108185371	C/T	0.0316	0.0316	0.0725	0.0458	0.1175	51.8284
rs914544	9	107607212	C/T	0.0301	0.0301	0.0723	0.0315	0.0232	19.648
rs147622113	19	10771941	T/C	0.0235	0.0235	0.0723	0.0359	0.0474	20.4721
rs147622113	19	10771941	T/C	0.0205	0.0205	0.0721	0.0412	0.08	20.4721
rs147622113	19	10771941	T/C	0.0224	0.0224	0.072	0.0355	0.0451	20.4721
rs34910982	9	107719241	T/C	0.0171	0.0171	0.0714	0.0459	0.1221	19.5328
rs140743650	9	108338473	T/G	0.0781	0.0781	0.07	0.0265	0.0089	39.6205
rs147622113	19	10771941	T/C	0.0235	0.0235	0.0696	0.0359	0.0561	20.4721
rs147622113	19	10771941	T/C	0.0235	0.0235	0.0696	0.0359	0.0559	20.4721
rs147622113	19	10771941	T/C	0.0235	0.0235	0.0696	0.0359	0.0562	20.4721
rs79813326	9	107677276	A/G	0.0291	0.0291	0.0694	0.0311	0.0256	79.6613
rs34910982	9	107719241	T/C	0.0218	0.0218	0.0692	0.0386	0.0728	19.5328
rs76125870	9	107973934	G/A	0.0436	0.0436	0.069	0.0293	0.0187	69.8814
rs147622113	19	10771941	T/C	0.0235	0.0235	0.0689	0.0359	0.0589	20.4721
rs34910982	9	107719241	T/C	0.0171	0.0171	0.0687	0.0459	0.1399	19.5328
rs34910982	9	107719241	T/C	0.0171	0.0171	0.0685	0.0546	0.2133	19.5328
rs62569482	9	107744979	T/C	0.0577	0.0577	0.0683	0.025	0.0062	65.8973
rs34910982	9	107719241	T/C	0.0171	0.0171	0.0682	0.0459	0.1433	19.5328
rs34910982	9	107719241	T/C	0.0171	0.0171	0.068	0.0459	0.1444	19.5328
rs76125870	9	107973934	G/A	0.0436	0.0436	0.0678	0.0293	0.021	69.8814
rs147622113	19	10771941	T/C	0.0209	0.0209	0.0675	0.0468	0.1522	20.4721
rs914544	9	107607212	C/T	0.0307	0.0307	0.0671	0.0405	0.1	19.648
rs62569482	9	107744979	T/C	0.0534	0.0534	0.0666	0.0283	0.0194	65.8973
rs76125870	9	107973934	G/A	0.0395	0.0395	0.0666	0.0372	0.076	69.8814
rs74655031	9	108185371	C/T	0.0312	0.0312	0.0662	0.0391	0.0951	51.8284
rs34910982	9	107719241	T/C	0.0171	0.0171	0.066	0.0547	0.2317	19.5328
rs147622113	19	10771941	T/C	0.0223	0.0223	0.0659	0.0363	0.0734	20.4721
rs147622113	19	10771941	T/C	0.0235	0.0235	0.0656	0.0359	0.0718	20.4721
rs147622113	19	10771941	T/C	0.0224	0.0224	0.0654	0.0356	0.0687	20.4721
rs147622113	19	10771941	T/C	0.021	0.021	0.065	0.0468	0.1656	20.4721
rs914544	9	107607212	C/T	0.0302	0.0302	0.0649	0.0311	0.0373	19.648
rs74655031	9	108185371	C/T	0.0312	0.0312	0.0649	0.0392	0.1016	51.8284
rs914544	9	107607212	C/T	0.0271	0.0271	0.0648	0.031	0.0387	19.648
rs75947027	9	108530244	C/T	0.0563	0.0563	0.0645	0.0321	0.0466	35.1768
rs147622113	19	10771941	T/C	0.0224	0.0224	0.0643	0.0355	0.073	20.4721
rs141366790	9	107723647	C/A	0.024	0.024	0.0641	0.0419	0.1286	97.4167
rs147622113	19	10771941	T/C	0.0235	0.0235	0.064	0.0359	0.079	20.4721
rs74655031	9	108185371	C/T	0.0312	0.0312	0.064	0.0391	0.107	51.8284
rs914544	9	107607212	C/T	0.03	0.03	0.0637	0.0372	0.0873	19.648
rs34910982	9	107719241	T/C	0.0171	0.0171	0.0635	0.0459	0.1726	19.5328
rs147622113	19	10771941	T/C	0.0224	0.0224	0.0634	0.0355	0.0778	20.4721
rs914544	9	107607212	C/T	0.0302	0.0302	0.0631	0.0311	0.044	19.648
rs75947027	9	108530244	C/T	0.0577	0.0577	0.0629	0.0266	0.0195	35.1768
rs76125870	9	107973934	G/A	0.0436	0.0436	0.0628	0.0293	0.0337	69.8814
rs78671079	9	107801445	C/T	0.0392	0.0392	0.0621	0.0255	0.015	42.4818
rs147622113	19	10771941	T/C	0.0235	0.0235	0.062	0.0359	0.0863	20.4721
rs74655031	9	108185371	C/T	0.0309	0.0309	0.0616	0.0402	0.1279	51.8284
rs914544	9	107607212	C/T	0.0271	0.0271	0.0616	0.0311	0.0495	19.648
rs34910982	9	107719241	T/C	0.0171	0.0171	0.0615	0.0547	0.2651	19.5328
rs914544	9	107607212	C/T	0.0302	0.0302	0.0614	0.0311	0.0512	19.648
rs914544	9	107607212	C/T	0.0302	0.0302	0.0599	0.0311	0.0564	19.648
rs147622113	19	10771941	T/C	0.0232	0.0232	0.0599	0.0366	0.1015	20.4721
rs914544	9	107607212	C/T	0.0302	0.0302	0.0596	0.0311	0.0581	19.648
rs79710300	9	107905472	T/G	0.0342	0.0342	0.0595	0.0336	0.0807	41.2716
rs74655031	9	108185371	C/T	0.0312	0.0312	0.0594	0.0391	0.1327	51.8284
rs113364927	9	107844037	T/C	0.0232	0.0232	0.0593	0.0355	0.0966	25.02
rs75947027	9	108530244	C/T	0.0577	0.0577	0.0591	0.0266	0.0274	35.1768
rs76125870	9	107973934	G/A	0.0395	0.0395	0.059	0.0372	0.1153	69.8814
rs76125870	9	107973934	G/A	0.0436	0.0436	0.0589	0.0293	0.0463	69.8814
rs62569482	9	107744979	T/C	0.0534	0.0534	0.0589	0.0279	0.0365	65.8973
rs75947027	9	108530244	C/T	0.0564	0.0564	0.0588	0.0322	0.0692	35.1768
rs147622113	19	10771941	T/C	0.0209	0.0209	0.0586	0.0468	0.2132	20.4721
rs147622113	19	10771941	T/C	0.0224	0.0224	0.0586	0.0355	0.1013	20.4721
rs76125870	9	107973934	G/A	0.0396	0.0396	0.0585	0.0376	0.122	69.8814
rs74655031	9	108185371	C/T	0.0312	0.0312	0.0585	0.0391	0.1403	51.8284
rs914544	9	107607212	C/T	0.0271	0.0271	0.0583	0.031	0.0607	19.648
rs147622113	19	10771941	T/C	0.0235	0.0235	0.0582	0.0359	0.11	20.4721
rs34910982	9	107719241	T/C	0.0193	0.0193	0.0582	0.0433	0.1838	19.5328
rs914544	9	107607212	C/T	0.0302	0.0302	0.0581	0.0311	0.0649	19.648
rs147622113	19	10771941	T/C	0.0229	0.0229	0.058	0.034	0.0879	20.4721
rs74655031	9	108185371	C/T	0.0312	0.0312	0.058	0.0395	0.1417	51.8284
rs914544	9	107607212	C/T	0.0272	0.0272	0.058	0.031	0.0621	19.648
rs74655031	9	108185371	C/T	0.0312	0.0312	0.0579	0.0391	0.1442	51.8284
rs147622113	19	10771941	T/C	0.0235	0.0235	0.0577	0.0359	0.1134	20.4721
rs914544	9	107607212	C/T	0.0302	0.0302	0.0571	0.0311	0.0669	19.648
rs74655031	9	108185371	C/T	0.0312	0.0312	0.0571	0.0392	0.1498	51.8284
rs79710300	9	107905472	T/G	0.0331	0.0331	0.0569	0.0409	0.1676	41.2716
rs74655031	9	108185371	C/T	0.0312	0.0312	0.0569	0.0391	0.1525	51.8284
rs34910982	9	107719241	T/C	0.0171	0.0171	0.0567	0.0547	0.3028	19.5328
rs147622113	19	10771941	T/C	0.0229	0.0229	0.0567	0.034	0.0968	20.4721
rs74655031	9	108185371	C/T	0.0312	0.0312	0.056	0.0391	0.1587	51.8284
rs140743650	9	108338473	T/G	0.0782	0.0782	0.0559	0.0265	0.0362	39.6205
rs78671079	9	107801445	C/T	0.0417	0.0417	0.0558	0.0258	0.0308	42.4818
rs111814942	9	107786669	T/C	0.0929	0.0929	0.0557	0.0207	0.0071	57.282
rs74655031	9	108185371	C/T	0.0312	0.0312	0.0557	0.0391	0.161	51.8284
rs75947027	9	108530244	C/T	0.0564	0.0564	0.0556	0.0322	0.0865	35.1768
rs79710300	9	107905472	T/G	0.0342	0.0342	0.0556	0.0336	0.101	41.2716
rs79710300	9	107905472	T/G	0.0332	0.0332	0.0553	0.0408	0.1779	41.2716
rs147622113	19	10771941	T/C	0.0235	0.0235	0.0551	0.0359	0.1298	20.4721
rs75947027	9	108530244	C/T	0.0577	0.0577	0.055	0.0266	0.0416	35.1768
rs147622113	19	10771941	T/C	0.0224	0.0224	0.055	0.0358	0.1277	20.4721
rs79710300	9	107905472	T/G	0.034	0.034	0.0549	0.0344	0.1155	41.2716
rs74655031	9	108185371	C/T	0.0312	0.0312	0.0548	0.0392	0.168	51.8284
rs56310223	9	107695882	A/G	0.1228	0.1228	0.0547	0.0188	0.0039	30.5965
rs74655031	9	108185371	C/T	0.0312	0.0312	0.0546	0.0391	0.1657	51.8284
rs59179413	9	107891888	G/A	0.0338	0.0338	0.0546	0.0346	0.1177	51.4088
rs141366790	9	107723647	C/A	0.0241	0.0241	0.0545	0.032	0.0888	97.4167
rs74655031	9	108185371	C/T	0.0312	0.0312	0.0543	0.0391	0.1719	51.8284
rs74655031	9	108185371	C/T	0.0312	0.0312	0.0542	0.0391	0.1725	51.8284
rs113647163	9	107655596	A/G	0.0589	0.0589	0.0541	0.0248	0.0302	27.9026
rs78671079	9	107801445	C/T	0.0392	0.0392	0.054	0.0255	0.0343	42.4818
rs75947027	9	108530244	C/T	0.0577	0.0577	0.054	0.0266	0.0443	35.1768
rs147622113	19	10771941	T/C	0.0224	0.0224	0.054	0.0355	0.131	20.4721
rs79710300	9	107905472	T/G	0.0342	0.0342	0.0539	0.0336	0.1128	41.2716
rs74655031	9	108185371	C/T	0.0316	0.0316	0.0537	0.0457	0.2427	51.8284
rs75947027	9	108530244	C/T	0.0577	0.0577	0.0534	0.0266	0.0462	35.1768
rs147622113	19	10771941	T/C	0.0235	0.0235	0.0534	0.036	0.1431	20.4721
rs147622113	19	10771941	T/C	0.0235	0.0235	0.0533	0.0359	0.1431	20.4721
rs74655031	9	108185371	C/T	0.0312	0.0312	0.0533	0.0391	0.1799	51.8284
rs79710300	9	107905472	T/G	0.0342	0.0342	0.0532	0.0335	0.1162	41.2716
rs147622113	19	10771941	T/C	0.0235	0.0235	0.0532	0.0359	0.1416	20.4721
rs75947027	9	108530244	C/T	0.0563	0.0563	0.0531	0.0321	0.1005	35.1768
rs147622113	19	10771941	T/C	0.0235	0.0235	0.0531	0.0363	0.1482	20.4721
rs74655031	9	108185371	C/T	0.0312	0.0312	0.053	0.0391	0.1804	51.8284
rs34910982	9	107719241	T/C	0.0174	0.0174	0.0529	0.0598	0.3795	19.5328
rs79710300	9	107905472	T/G	0.0342	0.0342	0.0529	0.0336	0.1205	41.2716
rs147622113	19	10771941	T/C	0.0224	0.0224	0.0528	0.0355	0.1415	20.4721
rs914544	9	107607212	C/T	0.0302	0.0302	0.0528	0.0311	0.0937	19.648
rs79710300	9	107905472	T/G	0.0342	0.0342	0.0527	0.0335	0.1218	41.2716
rs147622113	19	10771941	T/C	0.0235	0.0235	0.0526	0.0359	0.148	20.4721
rs78671079	9	107801445	C/T	0.0417	0.0417	0.0526	0.0258	0.0419	42.4818
rs79710300	9	107905472	T/G	0.0342	0.0342	0.0524	0.0335	0.124	41.2716
rs56310223	9	107695882	A/G	0.1143	0.1143	0.0524	0.0181	0.0039	30.5965
rs2487054	9	107604722	C/A	0.3682	0.3682	0.0524	0.0145	<0.001	40.8984
rs147622113	19	10771941	T/C	0.0235	0.0235	0.0524	0.0359	0.1485	20.4721
rs2487054	9	107604722	C/A	0.3682	0.3682	0.0523	0.0145	<0.001	40.8984
rs56310223	9	107695882	A/G	0.1228	0.1228	0.0523	0.0189	0.0059	30.5965
rs74655031	9	108185371	C/T	0.0309	0.0309	0.0523	0.0402	0.1997	51.8284
rs79813326	9	107677276	A/G	0.0297	0.0297	0.0522	0.0384	0.1758	79.6613
rs141060507	9	108412126	C/T	0.159	0.159	0.0521	0.0166	0.002	25.8144
rs79710300	9	107905472	T/G	0.0342	0.0342	0.0519	0.0336	0.128	41.2716
rs59179413	9	107891888	G/A	0.0298	0.0298	0.0519	0.0291	0.0769	51.4088
rs147622113	19	10771941	T/C	0.0224	0.0224	0.0518	0.0355	0.1489	20.4721
rs10991411	9	107684276	C/T	0.0858	0.0858	0.0515	0.0242	0.0347	41.8327
rs59179413	9	107891888	G/A	0.0298	0.0298	0.0514	0.0294	0.083	51.4088
rs79710300	9	107905472	T/G	0.0342	0.0342	0.0513	0.0336	0.1319	41.2716
rs74655031	9	108185371	C/T	0.0312	0.0312	0.0513	0.0391	0.1935	51.8284
rs75947027	9	108530244	C/T	0.0577	0.0577	0.0513	0.0266	0.0574	35.1768
rs74655031	9	108185371	C/T	0.0312	0.0312	0.0513	0.0396	0.1998	51.8284
rs75947027	9	108530244	C/T	0.0577	0.0577	0.0513	0.0266	0.0548	35.1768
rs79710300	9	107905472	T/G	0.0342	0.0342	0.0512	0.0335	0.1326	41.2716
rs74655031	9	108185371	C/T	0.0312	0.0312	0.0512	0.0391	0.1961	51.8284
rs74655031	9	108185371	C/T	0.0312	0.0312	0.0511	0.0391	0.1985	51.8284
rs76125870	9	107973934	G/A	0.0378	0.0378	0.051	0.036	0.1563	69.8814
rs2487054	9	107604722	C/A	0.3682	0.3682	0.051	0.0145	<0.001	40.8984
rs117930054	9	107638194	A/G	0.0334	0.0334	0.0508	0.0292	0.0848	55.838
rs34910982	9	107719241	T/C	0.0173	0.0173	0.0506	0.0546	0.3564	19.5328
rs34910982	9	107719241	T/C	0.0171	0.0171	0.0506	0.0458	0.2758	19.5328
rs76125870	9	107973934	G/A	0.0436	0.0436	0.0506	0.0293	0.0884	69.8814
rs2487054	9	107604722	C/A	0.3682	0.3682	0.0506	0.0145	<0.001	40.8984
rs78671079	9	107801445	C/T	0.0417	0.0417	0.0505	0.0259	0.052	42.4818
rs113647163	9	107655596	A/G	0.0586	0.0586	0.0502	0.0243	0.0401	27.9026
rs56310223	9	107695882	A/G	0.1222	0.1222	0.0502	0.0191	0.0091	30.5965
rs147622113	19	10771941	T/C	0.0235	0.0235	0.0501	0.0359	0.1684	20.4721
rs74655031	9	108185371	C/T	0.0312	0.0312	0.0501	0.0391	0.2076	51.8284
rs74655031	9	108185371	C/T	0.0327	0.0327	0.05	0.0426	0.2402	51.8284
rs147622113	19	10771941	T/C	0.0224	0.0224	0.05	0.0355	0.1632	20.4721
rs75947027	9	108530244	C/T	0.0564	0.0564	0.0499	0.0322	0.1223	35.1768
rs79710300	9	107905472	T/G	0.0342	0.0342	0.0497	0.0335	0.145	41.2716
rs59179413	9	107891888	G/A	0.0319	0.0319	0.0495	0.0296	0.0975	51.4088
rs78671079	9	107801445	C/T	0.0417	0.0417	0.0495	0.0258	0.0564	42.4818
rs147622113	19	10771941	T/C	0.0229	0.0229	0.0495	0.0339	0.1443	20.4721
rs76125870	9	107973934	G/A	0.0436	0.0436	0.0495	0.0293	0.0954	69.8814
rs34910982	9	107719241	T/C	0.0219	0.0219	0.0495	0.0391	0.2062	19.5328
rs75947027	9	108530244	C/T	0.0577	0.0577	0.0495	0.0272	0.071	35.1768
rs147622113	19	10771941	T/C	0.0235	0.0235	0.0494	0.0359	0.175	20.4721
rs75947027	9	108530244	C/T	0.0576	0.0576	0.0494	0.0266	0.0652	35.1768
rs34910982	9	107719241	T/C	0.0214	0.0214	0.0493	0.0441	0.2634	19.5328
rs74655031	9	108185371	C/T	0.0312	0.0312	0.0493	0.0391	0.213	51.8284
rs2487054	9	107604722	C/A	0.3682	0.3682	0.0493	0.0145	<0.001	40.8984
rs74655031	9	108185371	C/T	0.0312	0.0312	0.0492	0.0392	0.216	51.8284
rs79710300	9	107905472	T/G	0.0342	0.0342	0.049	0.0336	0.1501	41.2716
rs4149275	9	107638507	G/A	0.1324	0.1324	0.049	0.0185	0.0085	33.1212
rs147622113	19	10771941	T/C	0.0224	0.0224	0.049	0.0357	0.1735	20.4721
rs59179413	9	107891888	G/A	0.034	0.034	0.049	0.0345	0.1583	51.4088
rs34910982	9	107719241	T/C	0.0193	0.0193	0.049	0.0433	0.2635	19.5328
rs147622113	19	10771941	T/C	0.0235	0.0235	0.049	0.0367	0.1859	20.4721
rs75932292	9	107819929	T/C	0.0642	0.0642	0.0488	0.0218	0.026	41.3099
rs2487054	9	107604722	C/A	0.3682	0.3682	0.0488	0.0145	<0.001	40.8984
rs117930054	9	107638194	A/G	0.0333	0.0333	0.0486	0.029	0.0964	55.838
rs74655031	9	108185371	C/T	0.0312	0.0312	0.0485	0.0392	0.222	51.8284
rs74655031	9	108185371	C/T	0.0316	0.0316	0.0485	0.0459	0.2949	51.8284
rs79710300	9	107905472	T/G	0.0342	0.0342	0.0483	0.0336	0.155	41.2716
rs79710300	9	107905472	T/G	0.0342	0.0342	0.0482	0.0335	0.1576	41.2716
rs79710300	9	107905472	T/G	0.0342	0.0342	0.0482	0.0335	0.1574	41.2716
rs75947027	9	108530244	C/T	0.0573	0.0573	0.048	0.0264	0.073	35.1768
rs141060507	9	108412126	C/T	0.1574	0.1574	0.048	0.0163	0.0035	25.8144
rs79710300	9	107905472	T/G	0.0342	0.0342	0.0479	0.0335	0.1596	41.2716
rs117930054	9	107638194	A/G	0.0334	0.0334	0.0477	0.0293	0.1049	55.838
rs147622113	19	10771941	T/C	0.0235	0.0235	0.0477	0.0359	0.1897	20.4721
rs147622113	19	10771941	T/C	0.0224	0.0224	0.0477	0.0357	0.186	20.4721
rs34910982	9	107719241	T/C	0.0171	0.0171	0.0476	0.0459	0.3066	19.5328
rs79710300	9	107905472	T/G	0.0342	0.0342	0.0476	0.0335	0.163	41.2716
rs75947027	9	108530244	C/T	0.0577	0.0577	0.0475	0.0266	0.0786	35.1768
rs147622113	19	10771941	T/C	0.0224	0.0224	0.0475	0.0355	0.186	20.4721
rs59179413	9	107891888	G/A	0.0298	0.0298	0.0474	0.0294	0.1092	51.4088
rs75947027	9	108530244	C/T	0.0577	0.0577	0.0474	0.0266	0.0795	35.1768
rs74655031	9	108185371	C/T	0.0312	0.0312	0.0474	0.0391	0.231	51.8284
rs79710300	9	107905472	T/G	0.0342	0.0342	0.0473	0.0336	0.164	41.2716
rs141366790	9	107723647	C/A	0.024	0.024	0.0473	0.0461	0.3087	97.4167
rs141060507	9	108412126	C/T	0.159	0.159	0.0472	0.0166	0.005	25.8144
rs113647163	9	107655596	A/G	0.0586	0.0586	0.0472	0.0243	0.0539	27.9026
rs10991411	9	107684276	C/T	0.0903	0.0903	0.0472	0.0181	0.0099	41.8327
rs76125870	9	107973934	G/A	0.0436	0.0436	0.0471	0.0293	0.1127	69.8814
rs75947027	9	108530244	C/T	0.0572	0.0572	0.0471	0.0259	0.072	35.1768
rs75932292	9	107819929	T/C	0.0642	0.0642	0.0471	0.0218	0.0322	41.3099
rs113647163	9	107655596	A/G	0.0586	0.0586	0.047	0.0243	0.0552	27.9026
rs3124018	9	107869845	G/A	0.059	0.059	0.0469	0.0273	0.0867	22.4287
rs113647163	9	107655596	A/G	0.0586	0.0586	0.0469	0.0243	0.0563	27.9026
rs914544	9	107607212	C/T	0.03	0.03	0.0469	0.0371	0.2103	19.648
rs34910982	9	107719241	T/C	0.0171	0.0171	0.0469	0.0458	0.3133	19.5328
rs75947027	9	108530244	C/T	0.0577	0.0577	0.0468	0.0266	0.083	35.1768
rs111814942	9	107786669	T/C	0.0909	0.0909	0.0467	0.0227	0.0413	57.282
rs75947027	9	108530244	C/T	0.0577	0.0577	0.0466	0.0267	0.0846	35.1768
rs141060507	9	108412126	C/T	0.1555	0.1555	0.0466	0.0154	0.0025	25.8144
rs75947027	9	108530244	C/T	0.0577	0.0577	0.0466	0.0266	0.0847	35.1768
rs79710300	9	107905472	T/G	0.0342	0.0342	0.0465	0.0336	0.1722	41.2716
rs59179413	9	107891888	G/A	0.0344	0.0344	0.0465	0.0309	0.1318	51.4088
rs113647163	9	107655596	A/G	0.0564	0.0564	0.0464	0.0242	0.0549	27.9026
rs4149275	9	107638507	G/A	0.1324	0.1324	0.0462	0.0185	0.0129	33.1212
rs141060507	9	108412126	C/T	0.1555	0.1555	0.0462	0.0154	0.0029	25.8144
rs76125870	9	107973934	G/A	0.041	0.041	0.0458	0.0288	0.1112	69.8814
rs113647163	9	107655596	A/G	0.0586	0.0586	0.0458	0.0243	0.0597	27.9026
rs34910982	9	107719241	T/C	0.0218	0.0218	0.0458	0.0385	0.2345	19.5328
rs74655031	9	108185371	C/T	0.0312	0.0312	0.0457	0.0391	0.2505	51.8284
rs75947027	9	108530244	C/T	0.0577	0.0577	0.0457	0.0266	0.0906	35.1768
rs74655031	9	108185371	C/T	0.0312	0.0312	0.0456	0.0391	0.2468	51.8284
rs34910982	9	107719241	T/C	0.0171	0.0171	0.0456	0.0459	0.3279	19.5328
rs74655031	9	108185371	C/T	0.0312	0.0312	0.0456	0.0457	0.3218	51.8284
rs34910982	9	107719241	T/C	0.0193	0.0193	0.0455	0.0433	0.2989	19.5328
rs79710300	9	107905472	T/G	0.0342	0.0342	0.0455	0.0336	0.1755	41.2716
rs79710300	9	107905472	T/G	0.0342	0.0342	0.0454	0.0336	0.1816	41.2716
rs113647163	9	107655596	A/G	0.0586	0.0586	0.0454	0.0243	0.0641	27.9026
rs59179413	9	107891888	G/A	0.0298	0.0298	0.0453	0.0294	0.1263	51.4088
rs140743650	9	108338473	T/G	0.0784	0.0784	0.0452	0.0221	0.0429	39.6205
rs141060507	9	108412126	C/T	0.1565	0.1565	0.0452	0.02	0.0252	25.8144
rs74655031	9	108185371	C/T	0.032	0.032	0.0451	0.0374	0.2301	51.8284
rs113647163	9	107655596	A/G	0.0586	0.0586	0.045	0.0243	0.0658	27.9026
rs141060507	9	108412126	C/T	0.1574	0.1574	0.045	0.0162	0.0061	25.8144
rs914544	9	107607212	C/T	0.0302	0.0302	0.0449	0.0314	0.1528	19.648
rs74655031	9	108185371	C/T	0.0316	0.0316	0.0448	0.0459	0.3298	51.8284
rs56310223	9	107695882	A/G	0.1229	0.1229	0.0448	0.0188	0.018	30.5965
rs78671079	9	107801445	C/T	0.0389	0.0389	0.0446	0.0352	0.2083	42.4818
rs79710300	9	107905472	T/G	0.0342	0.0342	0.0446	0.0336	0.1905	41.2716
rs3124018	9	107869845	G/A	0.0586	0.0586	0.0445	0.0213	0.0364	22.4287
rs76125870	9	107973934	G/A	0.0436	0.0436	0.0445	0.0293	0.1349	69.8814
rs113647163	9	107655596	A/G	0.0631	0.0631	0.0444	0.0279	0.113	27.9026
rs117930054	9	107638194	A/G	0.0333	0.0333	0.0443	0.029	0.1301	55.838
rs76125870	9	107973934	G/A	0.0436	0.0436	0.0443	0.0293	0.1371	69.8814
rs79710300	9	107905472	T/G	0.0342	0.0342	0.0442	0.0335	0.193	41.2716
rs10991411	9	107684276	C/T	0.0906	0.0906	0.0441	0.0184	0.0173	41.8327
rs113647163	9	107655596	A/G	0.0586	0.0586	0.044	0.0243	0.071	27.9026
rs75947027	9	108530244	C/T	0.0577	0.0577	0.044	0.0266	0.1029	35.1768
rs79813326	9	107677276	A/G	0.0297	0.0297	0.0439	0.0327	0.1789	79.6613
rs79710300	9	107905472	T/G	0.0342	0.0342	0.0439	0.0335	0.197	41.2716
rs78671079	9	107801445	C/T	0.0417	0.0417	0.0439	0.0258	0.0913	42.4818
rs141060507	9	108412126	C/T	0.1574	0.1574	0.0438	0.0162	0.0075	25.8144
rs75947027	9	108530244	C/T	0.0572	0.0572	0.0438	0.0259	0.0937	35.1768
rs34910982	9	107719241	T/C	0.0171	0.0171	0.0438	0.0458	0.3443	19.5328
rs75947027	9	108530244	C/T	0.0572	0.0572	0.0437	0.0259	0.0953	35.1768
rs79710300	9	107905472	T/G	0.0344	0.0344	0.0437	0.0338	0.1996	41.2716
rs75947027	9	108530244	C/T	0.0577	0.0577	0.0437	0.0266	0.1055	35.1768
rs76125870	9	107973934	G/A	0.0409	0.0409	0.0437	0.0286	0.1269	69.8814
rs76125870	9	107973934	G/A	0.0399	0.0399	0.0437	0.0406	0.2852	69.8814
rs74655031	9	108185371	C/T	0.0312	0.0312	0.0436	0.0391	0.2685	51.8284
rs141060507	9	108412126	C/T	0.1574	0.1574	0.0436	0.0162	0.0078	25.8144
rs75932292	9	107819929	T/C	0.0615	0.0615	0.0436	0.0214	0.0435	41.3099
rs76125870	9	107973934	G/A	0.0436	0.0436	0.0435	0.0293	0.1434	69.8814
rs914544	9	107607212	C/T	0.0272	0.0272	0.0435	0.0311	0.1659	19.648
rs75947027	9	108530244	C/T	0.0572	0.0572	0.0434	0.0259	0.095	35.1768
rs74655031	9	108185371	C/T	0.0312	0.0312	0.0434	0.0391	0.2746	51.8284
rs74655031	9	108185371	C/T	0.0321	0.0321	0.0433	0.0378	0.2516	51.8284
rs75947027	9	108530244	C/T	0.0572	0.0572	0.0432	0.0259	0.0988	35.1768
rs79710300	9	107905472	T/G	0.0342	0.0342	0.0432	0.0335	0.2047	41.2716
rs79710300	9	107905472	T/G	0.0342	0.0342	0.0431	0.0336	0.2046	41.2716
rs75947027	9	108530244	C/T	0.0578	0.0578	0.0431	0.0268	0.1114	35.1768
rs75947027	9	108530244	C/T	0.0577	0.0577	0.0431	0.0266	0.111	35.1768
rs78671079	9	107801445	C/T	0.0395	0.0395	0.043	0.0241	0.0744	42.4818
rs79710300	9	107905472	T/G	0.0338	0.0338	0.043	0.0321	0.1814	41.2716
rs147622113	19	10771941	T/C	0.0224	0.0224	0.043	0.0355	0.231	20.4721
rs141060507	9	108412126	C/T	0.159	0.159	0.043	0.0166	0.0108	25.8144
rs34910982	9	107719241	T/C	0.0171	0.0171	0.0429	0.0463	0.3608	19.5328
rs113647163	9	107655596	A/G	0.0586	0.0586	0.0429	0.0273	0.1154	27.9026
rs113647163	9	107655596	A/G	0.0586	0.0586	0.0429	0.0243	0.0799	27.9026
rs113647163	9	107655596	A/G	0.0627	0.0627	0.0428	0.0279	0.1268	27.9026
rs113647163	9	107655596	A/G	0.0587	0.0587	0.0428	0.0244	0.0802	27.9026
rs914544	9	107607212	C/T	0.0301	0.0301	0.0428	0.0372	0.2507	19.648
rs34910982	9	107719241	T/C	0.0171	0.0171	0.0428	0.0459	0.3574	19.5328
rs147622113	19	10771941	T/C	0.0224	0.0224	0.0427	0.0355	0.2345	20.4721
rs113647163	9	107655596	A/G	0.0586	0.0586	0.0424	0.0243	0.0845	27.9026
rs75932292	9	107819929	T/C	0.0642	0.0642	0.0423	0.0218	0.0551	41.3099
rs78671079	9	107801445	C/T	0.0393	0.0393	0.0421	0.0238	0.0768	42.4818
rs76125870	9	107973934	G/A	0.0436	0.0436	0.0421	0.0293	0.1573	69.8814
rs141060507	9	108412126	C/T	0.1573	0.1573	0.0421	0.0166	0.0124	25.8144
rs75932292	9	107819929	T/C	0.0642	0.0642	0.0419	0.0218	0.057	41.3099
rs76125870	9	107973934	G/A	0.0366	0.0366	0.0418	0.0335	0.2127	69.8814
rs75932292	9	107819929	T/C	0.0642	0.0642	0.0417	0.0218	0.0587	41.3099
rs59179413	9	107891888	G/A	0.0298	0.0298	0.0417	0.0292	0.1559	51.4088
rs141366790	9	107723647	C/A	0.024	0.024	0.0416	0.042	0.3244	97.4167
rs79710300	9	107905472	T/G	0.0342	0.0342	0.0415	0.0336	0.2191	41.2716
rs76125870	9	107973934	G/A	0.0436	0.0436	0.0415	0.0293	0.1625	69.8814
rs79813326	9	107677276	A/G	0.0294	0.0294	0.0414	0.0325	0.2068	79.6613
rs75947027	9	108530244	C/T	0.0564	0.0564	0.0414	0.0321	0.1998	35.1768
rs34910982	9	107719241	T/C	0.0171	0.0171	0.0414	0.0459	0.3746	19.5328
rs74655031	9	108185371	C/T	0.0312	0.0312	0.0414	0.0391	0.2948	51.8284
rs140743650	9	108338473	T/G	0.0784	0.0784	0.0413	0.0221	0.0661	39.6205
rs76125870	9	107973934	G/A	0.0436	0.0436	0.0413	0.0293	0.1655	69.8814
rs34910982	9	107719241	T/C	0.0219	0.0219	0.0413	0.0388	0.2882	19.5328
rs141060507	9	108412126	C/T	0.1577	0.1577	0.0412	0.0163	0.0122	25.8144
rs75947027	9	108530244	C/T	0.0577	0.0577	0.0412	0.0266	0.1273	35.1768
rs76125870	9	107973934	G/A	0.0436	0.0436	0.0412	0.0293	0.1658	69.8814
rs34910982	9	107719241	T/C	0.0193	0.0193	0.0411	0.0433	0.3482	19.5328
rs117930054	9	107638194	A/G	0.0333	0.0333	0.041	0.0291	0.16	55.838
rs113647163	9	107655596	A/G	0.0586	0.0586	0.041	0.0243	0.0953	27.9026
rs34910982	9	107719241	T/C	0.0196	0.0196	0.0409	0.0439	0.358	19.5328
rs3124018	9	107869845	G/A	0.0615	0.0615	0.0409	0.0252	0.1044	22.4287
rs75932292	9	107819929	T/C	0.0642	0.0642	0.0408	0.0218	0.0642	41.3099
rs4149275	9	107638507	G/A	0.1324	0.1324	0.0408	0.0185	0.0285	33.1212
rs75947027	9	108530244	C/T	0.0577	0.0577	0.0408	0.0266	0.131	35.1768
rs147622113	19	10771941	T/C	0.0235	0.0235	0.0407	0.036	0.2602	20.4721
rs75947027	9	108530244	C/T	0.0577	0.0577	0.0407	0.0266	0.1308	35.1768
rs56310223	9	107695882	A/G	0.1272	0.1272	0.0407	0.0156	0.0091	30.5965
rs79710300	9	107905472	T/G	0.0342	0.0342	0.0407	0.0335	0.2268	41.2716
rs147622113	19	10771941	T/C	0.0235	0.0235	0.0407	0.0359	0.2621	20.4721
rs74655031	9	108185371	C/T	0.0312	0.0312	0.0405	0.0392	0.3047	51.8284
rs75947027	9	108530244	C/T	0.0572	0.0572	0.0405	0.0258	0.1221	35.1768
rs141060507	9	108412126	C/T	0.1574	0.1574	0.0404	0.0162	0.014	25.8144
rs11999215	9	107830552	G/A	0.0636	0.0636	0.0403	0.0221	0.07	21.4212
rs141060507	9	108412126	C/T	0.159	0.159	0.0402	0.0166	0.0169	25.8144
rs140743650	9	108338473	T/G	0.0784	0.0784	0.04	0.0221	0.0733	39.6205
rs141060507	9	108412126	C/T	0.1577	0.1577	0.04	0.0163	0.015	25.8144
rs76125870	9	107973934	G/A	0.0436	0.0436	0.0399	0.0293	0.1797	69.8814
rs34910982	9	107719241	T/C	0.0193	0.0193	0.0399	0.0434	0.3635	19.5328
rs141060507	9	108412126	C/T	0.1574	0.1574	0.0398	0.0162	0.0153	25.8144
rs79710300	9	107905472	T/G	0.0342	0.0342	0.0398	0.0335	0.2391	41.2716
rs113647163	9	107655596	A/G	0.0561	0.0561	0.0398	0.024	0.0969	27.9026
rs34910982	9	107719241	T/C	0.0171	0.0171	0.0398	0.0546	0.4681	19.5328
rs79813326	9	107677276	A/G	0.0294	0.0294	0.0397	0.0325	0.2261	79.6613
rs79710300	9	107905472	T/G	0.0342	0.0342	0.0397	0.0336	0.2429	41.2716
rs75932292	9	107819929	T/C	0.0642	0.0642	0.0397	0.0218	0.0696	41.3099
rs117930054	9	107638194	A/G	0.0334	0.0334	0.0396	0.0294	0.1815	55.838
rs79710300	9	107905472	T/G	0.0342	0.0342	0.0396	0.0336	0.2457	41.2716
rs117930054	9	107638194	A/G	0.0333	0.0333	0.0395	0.029	0.1771	55.838
rs117930054	9	107638194	A/G	0.0334	0.0334	0.0394	0.0292	0.1805	55.838
rs914544	9	107607212	C/T	0.03	0.03	0.0394	0.0371	0.2913	19.648
rs76125870	9	107973934	G/A	0.0436	0.0436	0.0394	0.0293	0.1853	69.8814
rs914544	9	107607212	C/T	0.0301	0.0301	0.0394	0.0372	0.2918	19.648
rs75947027	9	108530244	C/T	0.0572	0.0572	0.0394	0.0259	0.1321	35.1768
rs141060507	9	108412126	C/T	0.1574	0.1574	0.0393	0.0162	0.0159	25.8144
rs78671079	9	107801445	C/T	0.0392	0.0392	0.0393	0.0255	0.1292	42.4818
rs76125870	9	107973934	G/A	0.0436	0.0436	0.0393	0.0293	0.187	69.8814
rs140743650	9	108338473	T/G	0.0784	0.0784	0.0392	0.0221	0.0788	39.6205
rs75947027	9	108530244	C/T	0.0577	0.0577	0.0391	0.0266	0.1425	35.1768
rs75947027	9	108530244	C/T	0.0572	0.0572	0.0391	0.0259	0.1358	35.1768
rs11999215	9	107830552	G/A	0.0635	0.0635	0.0391	0.0222	0.0795	21.4212
rs117930054	9	107638194	A/G	0.0333	0.0333	0.0391	0.029	0.1813	55.838
rs74655031	9	108185371	C/T	0.0312	0.0312	0.0389	0.0391	0.3273	51.8284
rs117930054	9	107638194	A/G	0.0333	0.0333	0.0389	0.029	0.1838	55.838
rs75947027	9	108530244	C/T	0.0577	0.0577	0.0389	0.0266	0.1504	35.1768
rs140743650	9	108338473	T/G	0.0784	0.0784	0.0388	0.0221	0.0839	39.6205
rs74655031	9	108185371	C/T	0.0312	0.0312	0.0388	0.0391	0.3244	51.8284
rs117930054	9	107638194	A/G	0.0333	0.0333	0.0388	0.029	0.1852	55.838
rs76125870	9	107973934	G/A	0.0436	0.0436	0.0387	0.0293	0.1932	69.8814
rs147622113	19	10771941	T/C	0.0224	0.0224	0.0387	0.0357	0.2826	20.4721
rs78671079	9	107801445	C/T	0.0385	0.0385	0.0387	0.0321	0.232	42.4818
rs78671079	9	107801445	C/T	0.0417	0.0417	0.0387	0.0258	0.1395	42.4818
rs113647163	9	107655596	A/G	0.0627	0.0627	0.0386	0.028	0.17	27.9026
rs140743650	9	108338473	T/G	0.0784	0.0784	0.0386	0.0221	0.0853	39.6205
rs75947027	9	108530244	C/T	0.0572	0.0572	0.0386	0.0259	0.1413	35.1768
rs140743650	9	108338473	T/G	0.0784	0.0784	0.0386	0.0221	0.0862	39.6205
rs79710300	9	107905472	T/G	0.0338	0.0338	0.0385	0.0325	0.2362	41.2716
rs79813326	9	107677276	A/G	0.0294	0.0294	0.0385	0.0325	0.2395	79.6613
rs914544	9	107607212	C/T	0.0302	0.0302	0.0385	0.031	0.2174	19.648
rs117930054	9	107638194	A/G	0.0334	0.0334	0.0385	0.0292	0.191	55.838
rs75932292	9	107819929	T/C	0.0642	0.0642	0.0385	0.0218	0.0812	41.3099
rs147622113	19	10771941	T/C	0.0224	0.0224	0.0384	0.0357	0.2854	20.4721
rs914544	9	107607212	C/T	0.03	0.03	0.0384	0.0372	0.306	19.648
rs75947027	9	108530244	C/T	0.0577	0.0577	0.0383	0.0266	0.1564	35.1768
rs79710300	9	107905472	T/G	0.0342	0.0342	0.0382	0.0336	0.2616	41.2716
rs141060507	9	108412126	C/T	0.159	0.159	0.0382	0.0166	0.0228	25.8144
rs76125870	9	107973934	G/A	0.0436	0.0436	0.0382	0.0293	0.1997	69.8814
rs34910982	9	107719241	T/C	0.0193	0.0193	0.0381	0.0433	0.384	19.5328
rs140743650	9	108338473	T/G	0.0784	0.0784	0.0381	0.0221	0.0894	39.6205
rs75947027	9	108530244	C/T	0.0572	0.0572	0.0381	0.0259	0.1454	35.1768
rs141060507	9	108412126	C/T	0.1574	0.1574	0.0381	0.0162	0.0203	25.8144
rs76125870	9	107973934	G/A	0.0436	0.0436	0.0381	0.0293	0.2007	69.8814
rs75947027	9	108530244	C/T	0.0572	0.0572	0.038	0.0258	0.1472	35.1768
rs140743650	9	108338473	T/G	0.0784	0.0784	0.038	0.0221	0.0906	39.6205
rs914544	9	107607212	C/T	0.03	0.03	0.038	0.0371	0.3092	19.648
rs78671079	9	107801445	C/T	0.0392	0.0392	0.0379	0.0255	0.1425	42.4818
rs147622113	19	10771941	T/C	0.0235	0.0235	0.0378	0.0359	0.2962	20.4721
rs140743650	9	108338473	T/G	0.0784	0.0784	0.0378	0.0222	0.0919	39.6205
rs75947027	9	108530244	C/T	0.0577	0.0577	0.0378	0.0266	0.1622	35.1768
rs141060507	9	108412126	C/T	0.159	0.159	0.0377	0.0166	0.0241	25.8144
rs914544	9	107607212	C/T	0.0292	0.0292	0.0377	0.0371	0.3119	19.648
rs74655031	9	108185371	C/T	0.0317	0.0317	0.0376	0.0409	0.3581	51.8284
rs75947027	9	108530244	C/T	0.0557	0.0557	0.0376	0.0305	0.218	35.1768
rs75932292	9	107819929	T/C	0.0615	0.0615	0.0376	0.0214	0.082	41.3099
rs79813326	9	107677276	A/G	0.0302	0.0302	0.0376	0.0333	0.2596	79.6613
rs141060507	9	108412126	C/T	0.1577	0.1577	0.0375	0.0163	0.0231	25.8144
rs78671079	9	107801445	C/T	0.0417	0.0417	0.0374	0.0258	0.1499	42.4818
rs75947027	9	108530244	C/T	0.0577	0.0577	0.0373	0.0266	0.1671	35.1768
rs140743650	9	108338473	T/G	0.0784	0.0784	0.0373	0.0221	0.0967	39.6205
rs141366790	9	107723647	C/A	0.0231	0.0231	0.0373	0.0345	0.2796	97.4167
rs75947027	9	108530244	C/T	0.0826	0.0826	0.0373	0.0249	0.1376	35.1768
rs75947027	9	108530244	C/T	0.0566	0.0566	0.0373	0.0352	0.2936	35.1768
rs141060507	9	108412126	C/T	0.1567	0.1567	0.0372	0.0158	0.0189	25.8144
rs34910982	9	107719241	T/C	0.0193	0.0193	0.0372	0.0434	0.3971	19.5328
rs914544	9	107607212	C/T	0.0302	0.0302	0.0372	0.0311	0.2389	19.648
rs141060507	9	108412126	C/T	0.159	0.159	0.0371	0.0166	0.0279	25.8144
rs79710300	9	107905472	T/G	0.0342	0.0342	0.0371	0.0335	0.27	41.2716
rs141060507	9	108412126	C/T	0.1567	0.1567	0.037	0.0199	0.0651	25.8144
rs141060507	9	108412126	C/T	0.1577	0.1577	0.0369	0.0163	0.0247	25.8144
rs62569482	9	107744979	T/C	0.0554	0.0554	0.0368	0.023	0.1123	65.8973
rs59179413	9	107891888	G/A	0.0319	0.0319	0.0368	0.0297	0.218	51.4088
rs113647163	9	107655596	A/G	0.0586	0.0586	0.0368	0.0243	0.1306	27.9026
rs140743650	9	108338473	T/G	0.0784	0.0784	0.0367	0.0221	0.1023	39.6205
rs76125870	9	107973934	G/A	0.0436	0.0436	0.0367	0.0293	0.2132	69.8814
rs74655031	9	108185371	C/T	0.0326	0.0326	0.0367	0.043	0.3936	51.8284
rs75947027	9	108530244	C/T	0.0567	0.0567	0.0366	0.025	0.143	35.1768
rs74655031	9	108185371	C/T	0.0316	0.0316	0.0366	0.0463	0.4327	51.8284
rs141060507	9	108412126	C/T	0.1577	0.1577	0.0366	0.0163	0.0261	25.8144
rs141060507	9	108412126	C/T	0.159	0.159	0.0366	0.0166	0.0305	25.8144
rs34165419	9	107676026	T/C	0.1091	0.1091	0.0365	0.0193	0.0597	22.1191
rs78671079	9	107801445	C/T	0.0417	0.0417	0.0365	0.0258	0.1633	42.4818
rs56310223	9	107695882	A/G	0.1208	0.1208	0.0365	0.0152	0.0166	30.5965
rs113647163	9	107655596	A/G	0.0561	0.0561	0.0364	0.0237	0.1249	27.9026
rs141060507	9	108412126	C/T	0.1575	0.1575	0.0364	0.0162	0.0265	25.8144
rs10991411	9	107684276	C/T	0.0928	0.0928	0.0364	0.0173	0.0363	41.8327
rs10991411	9	107684276	C/T	0.09	0.09	0.0363	0.0179	0.0448	41.8327
rs147622113	19	10771941	T/C	0.0224	0.0224	0.0363	0.0357	0.3139	20.4721
rs79813326	9	107677276	A/G	0.0294	0.0294	0.0362	0.0325	0.2692	79.6613
rs141366790	9	107723647	C/A	0.0231	0.0231	0.0362	0.0345	0.2975	97.4167
rs141060507	9	108412126	C/T	0.159	0.159	0.0362	0.0166	0.0318	25.8144
rs117930054	9	107638194	A/G	0.031	0.031	0.0362	0.0282	0.1992	55.838
rs113647163	9	107655596	A/G	0.0586	0.0586	0.0362	0.0243	0.1408	27.9026
rs78671079	9	107801445	C/T	0.0417	0.0417	0.0362	0.0258	0.1673	42.4818
rs117930054	9	107638194	A/G	0.0334	0.0334	0.0361	0.0292	0.2235	55.838
rs140743650	9	108338473	T/G	0.0784	0.0784	0.0361	0.0222	0.1083	39.6205
rs141060507	9	108412126	C/T	0.1577	0.1577	0.0361	0.0163	0.0283	25.8144
rs147622113	19	10771941	T/C	0.0229	0.0229	0.0361	0.034	0.2886	20.4721
rs4149275	9	107638507	G/A	0.1374	0.1374	0.0359	0.014	0.0102	33.1212
rs140743650	9	108338473	T/G	0.0784	0.0784	0.0359	0.0221	0.1102	39.6205
rs75947027	9	108530244	C/T	0.0572	0.0572	0.0359	0.0259	0.1661	35.1768
rs141060507	9	108412126	C/T	0.1594	0.1594	0.0359	0.0167	0.0333	25.8144
rs140743650	9	108338473	T/G	0.0782	0.0782	0.0358	0.0226	0.1184	39.6205
rs111814942	9	107786669	T/C	0.2491	0.2491	0.0358	0.0245	0.1462	57.282
rs79710300	9	107905472	T/G	0.0342	0.0342	0.0357	0.0335	0.2929	41.2716
rs79710300	9	107905472	T/G	0.0342	0.0342	0.0355	0.0336	0.2979	41.2716
rs72740304	9	107809759	C/T	0.1539	0.1539	0.0355	0.0142	0.013	105.374
rs147622113	19	10771941	T/C	0.0235	0.0235	0.0355	0.0362	0.3342	20.4721
rs34910982	9	107719241	T/C	0.0193	0.0193	0.0354	0.0436	0.4201	19.5328
rs78671079	9	107801445	C/T	0.0417	0.0417	0.0354	0.0258	0.1763	42.4818
rs75947027	9	108530244	C/T	0.0578	0.0578	0.0354	0.0269	0.192	35.1768
rs141060507	9	108412126	C/T	0.159	0.159	0.0353	0.0167	0.0365	25.8144
rs76125870	9	107973934	G/A	0.0436	0.0436	0.0353	0.0293	0.2338	69.8814
rs141060507	9	108412126	C/T	0.159	0.159	0.0353	0.0166	0.0353	25.8144
rs78671079	9	107801445	C/T	0.0392	0.0392	0.0353	0.0255	0.1704	42.4818
rs140743650	9	108338473	T/G	0.0784	0.0784	0.0352	0.0221	0.1165	39.6205
rs75947027	9	108530244	C/T	0.0572	0.0572	0.0351	0.0259	0.1814	35.1768
rs79813326	9	107677276	A/G	0.0297	0.0297	0.0351	0.0384	0.364	79.6613
rs140743650	9	108338473	T/G	0.0784	0.0784	0.0349	0.0221	0.1202	39.6205
rs75947027	9	108530244	C/T	0.0572	0.0572	0.0349	0.0259	0.1832	35.1768
rs56310223	9	107695882	A/G	0.1272	0.1272	0.0349	0.0155	0.0255	30.5965
rs117930054	9	107638194	A/G	0.0333	0.0333	0.0349	0.029	0.2334	55.838
rs79813326	9	107677276	A/G	0.0292	0.0292	0.0348	0.0303	0.2503	79.6613
rs74655031	9	108185371	C/T	0.0312	0.0312	0.0347	0.0391	0.38	51.8284
rs78671079	9	107801445	C/T	0.0384	0.0384	0.0346	0.0321	0.2824	42.4818
rs10991411	9	107684276	C/T	0.0932	0.0932	0.0346	0.0173	0.0482	41.8327
rs75947027	9	108530244	C/T	0.0572	0.0572	0.0346	0.0258	0.185	35.1768
rs4149275	9	107638507	G/A	0.1323	0.1323	0.0345	0.0185	0.0624	33.1212
rs10991411	9	107684276	C/T	0.0903	0.0903	0.0345	0.0181	0.0576	41.8327
rs117432548	9	107723310	T/C	0.0752	0.0752	0.0345	0.0208	0.0984	25.9406
rs74655031	9	108185371	C/T	0.0316	0.0316	0.0345	0.0458	0.4549	51.8284
rs117930054	9	107638194	A/G	0.0334	0.0334	0.0344	0.0292	0.242	55.838
rs4149275	9	107638507	G/A	0.1322	0.1322	0.0344	0.0156	0.0291	33.1212
rs914544	9	107607212	C/T	0.0311	0.0311	0.0342	0.0326	0.2937	19.648
rs79813326	9	107677276	A/G	0.0294	0.0294	0.0342	0.0325	0.293	79.6613
rs78671079	9	107801445	C/T	0.0417	0.0417	0.0342	0.0258	0.1914	42.4818
rs113647163	9	107655596	A/G	0.0586	0.0586	0.0342	0.0243	0.1607	27.9026
rs4149275	9	107638507	G/A	0.1372	0.1372	0.0341	0.0141	0.0159	33.1212
rs76125870	9	107973934	G/A	0.0396	0.0396	0.0341	0.0372	0.3639	69.8814
rs75932292	9	107819929	T/C	0.0615	0.0615	0.0341	0.0214	0.1114	41.3099
rs79813326	9	107677276	A/G	0.0294	0.0294	0.034	0.0329	0.3072	79.6613
rs141060507	9	108412126	C/T	0.159	0.159	0.034	0.0166	0.0437	25.8144
rs78671079	9	107801445	C/T	0.0417	0.0417	0.034	0.0258	0.1932	42.4818
rs117930054	9	107638194	A/G	0.0334	0.0334	0.0339	0.0292	0.2499	55.838
rs141060507	9	108412126	C/T	0.1574	0.1574	0.0339	0.0162	0.038	25.8144
rs914544	9	107607212	C/T	0.0302	0.0302	0.0338	0.031	0.2785	19.648
rs78671079	9	107801445	C/T	0.0392	0.0392	0.0338	0.0255	0.1897	42.4818
rs141060507	9	108412126	C/T	0.159	0.159	0.0338	0.0167	0.0452	25.8144
rs76125870	9	107973934	G/A	0.0436	0.0436	0.0338	0.0293	0.2557	69.8814
rs78671079	9	107801445	C/T	0.0392	0.0392	0.0338	0.0255	0.1916	42.4818
rs4149275	9	107638507	G/A	0.1323	0.1323	0.0337	0.0185	0.0699	33.1212
rs141060507	9	108412126	C/T	0.1599	0.1599	0.0337	0.017	0.0494	25.8144
rs34910982	9	107719241	T/C	0.0219	0.0219	0.0337	0.0384	0.3811	19.5328
rs914544	9	107607212	C/T	0.0302	0.0302	0.0336	0.0311	0.2876	19.648
rs3124017	9	107873197	C/T	0.7511	0.2489	0.0336	0.0122	0.0065	20.7835
rs75947027	9	108530244	C/T	0.0577	0.0577	0.0336	0.0266	0.2132	35.1768
rs34910982	9	107719241	T/C	0.0193	0.0193	0.0335	0.0433	0.4439	19.5328
rs914544	9	107607212	C/T	0.0285	0.0285	0.0334	0.029	0.2489	19.648
rs79813326	9	107677276	A/G	0.0294	0.0294	0.0333	0.0325	0.3065	79.6613
rs78671079	9	107801445	C/T	0.0393	0.0393	0.0333	0.0255	0.1959	42.4818
rs75947027	9	108530244	C/T	0.0577	0.0577	0.0333	0.0266	0.2155	35.1768
rs117930054	9	107638194	A/G	0.0334	0.0334	0.0332	0.0292	0.2596	55.838
rs113647163	9	107655596	A/G	0.0627	0.0627	0.0332	0.0279	0.2375	27.9026
rs74655031	9	108185371	C/T	0.032	0.032	0.0331	0.0373	0.3743	51.8284
rs117930054	9	107638194	A/G	0.0339	0.0339	0.0331	0.0345	0.3417	55.838
rs75947027	9	108530244	C/T	0.0559	0.0559	0.0331	0.0321	0.3053	35.1768
rs141060507	9	108412126	C/T	0.1594	0.1594	0.0331	0.0167	0.0514	25.8144
rs78671079	9	107801445	C/T	0.0392	0.0392	0.033	0.0255	0.1988	42.4818
rs79710300	9	107905472	T/G	0.0342	0.0342	0.033	0.0336	0.3263	41.2716
rs741738	11	309508	A/G	0.1807	0.1807	0.033	0.0136	0.0157	71.7466
rs75947027	9	108530244	C/T	0.0577	0.0577	0.033	0.0266	0.2204	35.1768
rs79813326	9	107677276	A/G	0.1992	0.1992	0.033	0.0431	0.4476	79.6613
rs62569482	9	107744979	T/C	0.0535	0.0535	0.0329	0.0279	0.2417	65.8973
rs79710300	9	107905472	T/G	0.033	0.033	0.0329	0.0448	0.4657	41.2716
rs741738	11	309508	A/G	0.1903	0.1903	0.0329	0.0158	0.0382	71.7466
rs75947027	9	108530244	C/T	0.0572	0.0572	0.0329	0.0259	0.205	35.1768
rs59179413	9	107891888	G/A	0.0319	0.0319	0.0329	0.0297	0.2751	51.4088
rs10991411	9	107684276	C/T	0.0812	0.0812	0.0328	0.0202	0.104	41.8327
rs141060507	9	108412126	C/T	0.1574	0.1574	0.0328	0.0162	0.0459	25.8144
rs141060507	9	108412126	C/T	0.1567	0.1567	0.0328	0.02	0.103	25.8144
rs79710300	9	107905472	T/G	0.0342	0.0342	0.0327	0.0336	0.3338	41.2716
rs117930054	9	107638194	A/G	0.0308	0.0308	0.0327	0.0323	0.3105	55.838
rs79813326	9	107677276	A/G	0.0295	0.0295	0.0327	0.0332	0.3284	79.6613
rs141060507	9	108412126	C/T	0.1594	0.1594	0.0325	0.0167	0.0534	25.8144
rs113647163	9	107655596	A/G	0.2151	0.2151	0.0325	0.027	0.2321	27.9026
rs117930054	9	107638194	A/G	0.0334	0.0334	0.0324	0.0292	0.2724	55.838
rs113647163	9	107655596	A/G	0.0586	0.0586	0.0324	0.0243	0.1845	27.9026
rs141060507	9	108412126	C/T	0.1577	0.1577	0.0324	0.0163	0.049	25.8144
rs75947027	9	108530244	C/T	0.0572	0.0572	0.0324	0.0259	0.2169	35.1768
rs74655031	9	108185371	C/T	0.0312	0.0312	0.0324	0.0391	0.4112	51.8284
rs141060507	9	108412126	C/T	0.159	0.159	0.0323	0.0166	0.0555	25.8144
rs12346762	9	107875603	T/G	0.154	0.154	0.0323	0.014	0.0213	22.234
rs141366790	9	107723647	C/A	0.0232	0.0232	0.0323	0.0355	0.3687	97.4167
rs741738	11	309508	A/G	0.1902	0.1902	0.0322	0.0158	0.0435	71.7466
rs140743650	9	108338473	T/G	0.0784	0.0784	0.0322	0.0222	0.1519	39.6205
rs34910982	9	107719241	T/C	0.0171	0.0171	0.0322	0.0459	0.4894	19.5328
rs75947027	9	108530244	C/T	0.0572	0.0572	0.0322	0.0259	0.22	35.1768
rs10991411	9	107684276	C/T	0.0928	0.0928	0.0322	0.0172	0.064	41.8327
rs140743650	9	108338473	T/G	0.0784	0.0784	0.0321	0.0221	0.1511	39.6205
rs2472510	9	107683122	G/T	0.3385	0.3385	0.0321	0.0131	0.0146	30.6816
rs2575874	9	107676758	G/A	0.8489	0.1511	0.0321	0.0181	0.0778	53.2215
rs140743650	9	108338473	T/G	0.0784	0.0784	0.0321	0.0222	0.1518	39.6205
rs79710300	9	107905472	T/G	0.0342	0.0342	0.0321	0.0336	0.3447	41.2716
rs141060507	9	108412126	C/T	0.1577	0.1577	0.0321	0.0163	0.0509	25.8144
rs34910982	9	107719241	T/C	0.0171	0.0171	0.0321	0.0462	0.4909	19.5328
rs141060507	9	108412126	C/T	0.1574	0.1574	0.0321	0.0162	0.0495	25.8144
rs147622113	19	10771941	T/C	0.0235	0.0235	0.032	0.0362	0.3809	20.4721
rs147622113	19	10771941	T/C	0.0229	0.0229	0.032	0.034	0.3464	20.4721
rs141060507	9	108412126	C/T	0.1555	0.1555	0.032	0.0154	0.038	25.8144
rs141060507	9	108412126	C/T	0.159	0.159	0.032	0.0166	0.0582	25.8144
rs76125870	9	107973934	G/A	0.0436	0.0436	0.0319	0.0293	0.2827	69.8814
rs147622113	19	10771941	T/C	0.0235	0.0235	0.0319	0.0358	0.3775	20.4721
rs78671079	9	107801445	C/T	0.0392	0.0392	0.0319	0.0255	0.2152	42.4818
rs34910982	9	107719241	T/C	0.0171	0.0171	0.0318	0.0459	0.495	19.5328
rs140743650	9	108338473	T/G	0.0784	0.0784	0.0318	0.0221	0.157	39.6205
rs141366790	9	107723647	C/A	0.0232	0.0232	0.0317	0.0355	0.3748	97.4167
rs140743650	9	108338473	T/G	0.0784	0.0784	0.0316	0.0222	0.1594	39.6205
rs79710300	9	107905472	T/G	0.0342	0.0342	0.0316	0.0335	0.3525	41.2716
rs10991411	9	107684276	C/T	0.0928	0.0928	0.0316	0.0172	0.068	41.8327
rs75932292	9	107819929	T/C	0.0615	0.0615	0.0314	0.0214	0.1421	41.3099
rs34910982	9	107719241	T/C	0.0193	0.0193	0.0314	0.0436	0.4757	19.5328
rs75947027	9	108530244	C/T	0.0577	0.0577	0.0314	0.0266	0.2429	35.1768
rs56310223	9	107695882	A/G	0.1272	0.1272	0.0314	0.0156	0.0452	30.5965
rs111814942	9	107786669	T/C	0.0914	0.0914	0.0314	0.0224	0.1644	57.282
rs140743650	9	108338473	T/G	0.0784	0.0784	0.0313	0.0221	0.1631	39.6205
rs76125870	9	107973934	G/A	0.0436	0.0436	0.0313	0.0293	0.2925	69.8814
rs141060507	9	108412126	C/T	0.159	0.159	0.0313	0.0166	0.0633	25.8144
rs79813326	9	107677276	A/G	0.0294	0.0294	0.0313	0.0325	0.3429	79.6613
rs117930054	9	107638194	A/G	0.034	0.034	0.0312	0.0345	0.3682	55.838
rs140743650	9	108338473	T/G	0.0775	0.0775	0.0312	0.0213	0.1434	39.6205
rs75947027	9	108530244	C/T	0.0572	0.0572	0.0312	0.0259	0.235	35.1768
rs4149275	9	107638507	G/A	0.1365	0.1365	0.0312	0.0145	0.0338	33.1212
rs75932292	9	107819929	T/C	0.0642	0.0642	0.0312	0.0218	0.1537	41.3099
rs914544	9	107607212	C/T	0.03	0.03	0.0311	0.0372	0.4049	19.648
rs117432548	9	107723310	T/C	0.0809	0.0809	0.0311	0.0215	0.1496	25.9406
rs34910982	9	107719241	T/C	0.0193	0.0193	0.0311	0.0437	0.4802	19.5328
rs12346762	9	107875603	T/G	0.1537	0.1537	0.0311	0.014	0.028	22.234
rs4149275	9	107638507	G/A	0.1374	0.1374	0.031	0.0141	0.0276	33.1212
rs147622113	19	10771941	T/C	0.0235	0.0235	0.031	0.0361	0.3956	20.4721
rs79813326	9	107677276	A/G	0.0294	0.0294	0.0309	0.0326	0.3451	79.6613
rs140743650	9	108338473	T/G	0.0784	0.0784	0.0308	0.0221	0.1701	39.6205
rs75947027	9	108530244	C/T	0.0573	0.0573	0.0308	0.026	0.24	35.1768
rs7864842	9	107785968	A/G	0.5393	0.4607	0.0308	0.0114	0.007	159.817
rs75947027	9	108530244	C/T	0.0572	0.0572	0.0308	0.0259	0.2417	35.1768
rs914544	9	107607212	C/T	0.0271	0.0271	0.0307	0.031	0.3283	19.648
rs79813326	9	107677276	A/G	0.0294	0.0294	0.0307	0.0325	0.3475	79.6613
rs75947027	9	108530244	C/T	0.0577	0.0577	0.0307	0.0266	0.2539	35.1768
rs74655031	9	108185371	C/T	0.0312	0.0312	0.0307	0.0392	0.4393	51.8284
rs79813326	9	107677276	A/G	0.0297	0.0297	0.0307	0.0384	0.4285	79.6613
rs56310223	9	107695882	A/G	0.1272	0.1272	0.0307	0.0156	0.0503	30.5965
rs75947027	9	108530244	C/T	0.0567	0.0567	0.0307	0.0251	0.222	35.1768
rs141060507	9	108412126	C/T	0.1574	0.1574	0.0306	0.0162	0.0631	25.8144
rs34910982	9	107719241	T/C	0.0226	0.0226	0.0305	0.0428	0.4753	19.5328
rs59179413	9	107891888	G/A	0.0306	0.0306	0.0303	0.0272	0.2661	51.4088
rs74655031	9	108185371	C/T	0.0312	0.0312	0.0302	0.0393	0.4442	51.8284
rs741738	11	309508	A/G	0.1902	0.1902	0.0302	0.0158	0.0575	71.7466
rs3124017	9	107873197	C/T	0.7429	0.2571	0.0301	0.0144	0.0384	20.7835
rs140743650	9	108338473	T/G	0.0782	0.0782	0.0301	0.0265	0.2588	39.6205
rs140743650	9	108338473	T/G	0.0784	0.0784	0.0301	0.0221	0.1808	39.6205
rs34910982	9	107719241	T/C	0.0193	0.0193	0.0301	0.0432	0.4936	19.5328
rs79813326	9	107677276	A/G	0.0294	0.0294	0.03	0.0325	0.3608	79.6613
rs141060507	9	108412126	C/T	0.159	0.159	0.03	0.0166	0.0757	25.8144
rs13302605	9	107830154	T/C	0.1358	0.1358	0.0299	0.0174	0.0852	54.6089
rs2575874	9	107676758	G/A	0.8488	0.1512	0.0299	0.0179	0.0964	53.2215
rs78671079	9	107801445	C/T	0.0383	0.0383	0.0299	0.0322	0.3542	42.4818
rs34910982	9	107719241	T/C	0.0171	0.0171	0.0299	0.0459	0.5215	19.5328
rs140743650	9	108338473	T/G	0.0784	0.0784	0.0299	0.0221	0.1843	39.6205
rs141060507	9	108412126	C/T	0.1594	0.1594	0.0298	0.0167	0.0778	25.8144
rs56310223	9	107695882	A/G	0.1207	0.1207	0.0297	0.0152	0.0528	30.5965
rs34910982	9	107719241	T/C	0.0171	0.0171	0.0297	0.0458	0.5212	19.5328
rs2249891	9	107624242	G/A	0.0885	0.0885	0.0297	0.0184	0.1084	21.0955
rs79813326	9	107677276	A/G	0.0294	0.0294	0.0297	0.0325	0.3614	79.6613
rs12346762	9	107875603	T/G	0.154	0.154	0.0297	0.0139	0.0342	22.234
rs3124017	9	107873197	C/T	0.743	0.257	0.0297	0.0145	0.0413	20.7835
rs75932292	9	107819929	T/C	0.0615	0.0615	0.0297	0.0214	0.169	41.3099
rs117930054	9	107638194	A/G	0.0309	0.0309	0.0297	0.028	0.2901	55.838
rs59179413	9	107891888	G/A	0.0318	0.0318	0.0296	0.0299	0.3258	51.4088
rs4149275	9	107638507	G/A	0.1365	0.1365	0.0296	0.0146	0.0438	33.1212
rs34165419	9	107676026	T/C	0.1091	0.1091	0.0296	0.0193	0.1308	22.1191
rs117930054	9	107638194	A/G	0.0334	0.0334	0.0295	0.0298	0.3249	55.838
rs141060507	9	108412126	C/T	0.159	0.159	0.0295	0.0166	0.0804	25.8144
rs147622113	19	10771941	T/C	0.0209	0.0209	0.0295	0.0468	0.5312	20.4721
rs147622113	19	10771941	T/C	0.0229	0.0229	0.0295	0.034	0.3864	20.4721
rs141060507	9	108412126	C/T	0.1574	0.1574	0.0294	0.0162	0.0728	25.8144
rs141060507	9	108412126	C/T	0.1574	0.1574	0.0294	0.0162	0.0736	25.8144
rs140743650	9	108338473	T/G	0.0784	0.0784	0.0294	0.0222	0.1905	39.6205
rs4149275	9	107638507	G/A	0.1317	0.1317	0.0294	0.0154	0.0587	33.1212
rs56310223	9	107695882	A/G	0.1208	0.1208	0.0294	0.0152	0.0535	30.5965
rs141366790	9	107723647	C/A	0.0231	0.0231	0.0294	0.0344	0.3971	97.4167
rs10991411	9	107684276	C/T	0.09	0.09	0.0294	0.018	0.1046	41.8327
rs140743650	9	108338473	T/G	0.0784	0.0784	0.0294	0.0221	0.1907	39.6205
rs141060507	9	108412126	C/T	0.159	0.159	0.0293	0.0166	0.0823	25.8144
rs12346762	9	107875603	T/G	0.1537	0.1537	0.0293	0.014	0.0385	22.234
rs741738	11	309508	A/G	0.1902	0.1902	0.0293	0.0158	0.0656	71.7466
rs141366790	9	107723647	C/A	0.0232	0.0232	0.0293	0.0356	0.4135	97.4167
rs141060507	9	108412126	C/T	0.159	0.159	0.0292	0.0166	0.0835	25.8144
rs74655031	9	108185371	C/T	0.0312	0.0312	0.0292	0.0391	0.457	51.8284
rs914544	9	107607212	C/T	0.0271	0.0271	0.0292	0.0311	0.3547	19.648
rs34910982	9	107719241	T/C	0.0171	0.0171	0.0292	0.0458	0.5307	19.5328
rs56310223	9	107695882	A/G	0.1272	0.1272	0.0292	0.0156	0.0641	30.5965
rs59179413	9	107891888	G/A	0.0319	0.0319	0.0291	0.0297	0.334	51.4088
rs141060507	9	108412126	C/T	0.159	0.159	0.029	0.0166	0.0855	25.8144
rs79813326	9	107677276	A/G	0.0294	0.0294	0.029	0.0325	0.3736	79.6613
rs78671079	9	107801445	C/T	0.0417	0.0417	0.029	0.0258	0.2682	42.4818
rs9695887	9	107867295	A/G	0.1831	0.1831	0.029	0.0136	0.0349	160.188
rs78671079	9	107801445	C/T	0.0358	0.0358	0.029	0.0278	0.298	42.4818
rs76125870	9	107973934	G/A	0.0436	0.0436	0.029	0.0293	0.3267	69.8814
rs75947027	9	108530244	C/T	0.0573	0.0573	0.0289	0.026	0.271	35.1768
rs34910982	9	107719241	T/C	0.0193	0.0193	0.0289	0.0433	0.511	19.5328
rs3124017	9	107873197	C/T	0.7429	0.2571	0.0289	0.0145	0.0474	20.7835
rs75947027	9	108530244	C/T	0.0573	0.0573	0.0288	0.0261	0.2728	35.1768
rs147622113	19	10771941	T/C	0.0224	0.0224	0.0288	0.0357	0.423	20.4721
rs79710300	9	107905472	T/G	0.0342	0.0342	0.0288	0.0335	0.3952	41.2716
rs56310223	9	107695882	A/G	0.1207	0.1207	0.0288	0.0152	0.0613	30.5965
rs34165419	9	107676026	T/C	0.1091	0.1091	0.0287	0.0193	0.1421	22.1191
rs141060507	9	108412126	C/T	0.159	0.159	0.0287	0.0166	0.0891	25.8144
rs147622113	19	10771941	T/C	0.0229	0.0229	0.0287	0.0339	0.3978	20.4721
rs2487054	9	107604722	C/A	0.3682	0.3682	0.0287	0.0145	0.0506	40.8984
rs56310223	9	107695882	A/G	0.1272	0.1272	0.0286	0.0156	0.068	30.5965
rs79813326	9	107677276	A/G	0.0294	0.0294	0.0286	0.0325	0.3844	79.6613
rs12346762	9	107875603	T/G	0.1537	0.1537	0.0286	0.014	0.043	22.234
rs74655031	9	108185371	C/T	0.0312	0.0312	0.0286	0.0391	0.4656	51.8284
rs113647163	9	107655596	A/G	0.0561	0.0561	0.0286	0.0238	0.232	27.9026
rs12346762	9	107875603	T/G	0.1537	0.1537	0.0285	0.014	0.0437	22.234
rs2487054	9	107604722	C/A	0.3682	0.3682	0.0285	0.0145	0.0517	40.8984
rs141366790	9	107723647	C/A	0.0231	0.0231	0.0285	0.0344	0.4127	97.4167
rs741738	11	309508	A/G	0.1901	0.1901	0.0284	0.0158	0.0742	71.7466
rs4149275	9	107638507	G/A	0.1369	0.1369	0.0284	0.0143	0.0467	33.1212
rs10991411	9	107684276	C/T	0.09	0.09	0.0284	0.018	0.1194	41.8327
rs79813326	9	107677276	A/G	0.0294	0.0294	0.0283	0.0325	0.3878	79.6613
rs59179413	9	107891888	G/A	0.0319	0.0319	0.0283	0.0297	0.3483	51.4088
rs79813326	9	107677276	A/G	0.0294	0.0294	0.0283	0.0325	0.3905	79.6613
rs4149275	9	107638507	G/A	0.1324	0.1324	0.0282	0.0185	0.1281	33.1212
rs74655031	9	108185371	C/T	0.0312	0.0312	0.0282	0.0391	0.476	51.8284
rs34165419	9	107676026	T/C	0.1091	0.1091	0.0282	0.0193	0.1499	22.1191
rs76125870	9	107973934	G/A	0.0436	0.0436	0.0282	0.0293	0.3437	69.8814
rs117930054	9	107638194	A/G	0.0333	0.0333	0.0282	0.029	0.3377	55.838
rs10991411	9	107684276	C/T	0.09	0.09	0.0282	0.0179	0.1226	41.8327
rs62569482	9	107744979	T/C	0.0535	0.0535	0.0281	0.0279	0.317	65.8973
rs2016226	9	107749399	C/T	0.1757	0.1757	0.0281	0.0135	0.0395	31.6487
rs2472469	9	107706935	C/T	0.5639	0.4361	0.0281	0.0125	0.0263	133.217
rs79813326	9	107677276	A/G	0.0294	0.0294	0.028	0.0325	0.3936	79.6613
rs78671079	9	107801445	C/T	0.0413	0.0413	0.028	0.0265	0.2945	42.4818
rs3124017	9	107873197	C/T	0.7512	0.2488	0.028	0.0122	0.0241	20.7835
rs4149275	9	107638507	G/A	0.1365	0.1365	0.028	0.0145	0.0566	33.1212
rs140743650	9	108338473	T/G	0.0782	0.0782	0.0279	0.0226	0.2203	39.6205
rs7864842	9	107785968	A/G	0.5374	0.4626	0.0279	0.0124	0.0257	159.817
rs34910982	9	107719241	T/C	0.0193	0.0193	0.0279	0.0436	0.5255	19.5328
rs76125870	9	107973934	G/A	0.0436	0.0436	0.0279	0.0293	0.3481	69.8814
rs7859960	9	107915435	A/G	0.3861	0.3861	0.0279	0.012	0.0211	37.4433
rs914544	9	107607212	C/T	0.0271	0.0271	0.0278	0.031	0.3775	19.648
rs79710300	9	107905472	T/G	0.0344	0.0344	0.0278	0.0336	0.4116	41.2716
rs75947027	9	108530244	C/T	0.0572	0.0572	0.0278	0.0259	0.2888	35.1768
rs914544	9	107607212	C/T	0.0302	0.0302	0.0277	0.031	0.3765	19.648
rs4149275	9	107638507	G/A	0.1359	0.1359	0.0276	0.0144	0.0576	33.1212
rs141060507	9	108412126	C/T	0.1554	0.1554	0.0276	0.0155	0.075	25.8144
rs140743650	9	108338473	T/G	0.0784	0.0784	0.0276	0.0221	0.2158	39.6205
rs882992	9	107827911	G/A	0.6978	0.3022	0.0276	0.0136	0.042	26.3898
rs74655031	9	108185371	C/T	0.0312	0.0312	0.0276	0.0391	0.4861	51.8284
rs140743650	9	108338473	T/G	0.0784	0.0784	0.0276	0.0221	0.2189	39.6205
rs147622113	19	10771941	T/C	0.0224	0.0224	0.0276	0.0355	0.4411	20.4721
rs75932292	9	107819929	T/C	0.0644	0.0644	0.0275	0.0222	0.2203	41.3099
rs147622113	19	10771941	T/C	0.0226	0.0226	0.0274	0.0374	0.467	20.4721
rs75947027	9	108530244	C/T	0.0577	0.0577	0.0274	0.0266	0.3069	35.1768
rs4149275	9	107638507	G/A	0.1322	0.1322	0.0274	0.0155	0.0799	33.1212
rs4351469	9	107736145	C/A	0.7263	0.2737	0.0273	0.0114	0.0174	143.071
rs3124017	9	107873197	C/T	0.7427	0.2573	0.0273	0.0145	0.0619	20.7835
rs79710300	9	107905472	T/G	0.0344	0.0344	0.0273	0.0336	0.4232	41.2716
rs59179413	9	107891888	G/A	0.0298	0.0298	0.0272	0.0292	0.3566	51.4088
rs2249891	9	107624242	G/A	0.0932	0.0932	0.0272	0.0187	0.1459	21.0955
rs75947027	9	108530244	C/T	0.0578	0.0578	0.0272	0.0268	0.3174	35.1768
rs10991411	9	107684276	C/T	0.0932	0.0932	0.0272	0.0173	0.12	41.8327
rs141060507	9	108412126	C/T	0.159	0.159	0.0272	0.0166	0.1075	25.8144
rs79813326	9	107677276	A/G	0.0294	0.0294	0.0272	0.0325	0.409	79.6613
rs914544	9	107607212	C/T	0.0283	0.0283	0.0271	0.0283	0.3387	19.648
rs141060507	9	108412126	C/T	0.1574	0.1574	0.0271	0.0162	0.0991	25.8144
rs3124017	9	107873197	C/T	0.743	0.257	0.0271	0.0145	0.0627	20.7835
rs141060507	9	108412126	C/T	0.1574	0.1574	0.0269	0.0162	0.1018	25.8144
rs17617068	5	179168097	C/T	0.3402	0.3402	0.0269	0.0131	0.0421	56.9494
rs78671079	9	107801445	C/T	0.0388	0.0388	0.0268	0.032	0.4048	42.4818
rs3124017	9	107873197	C/T	0.7512	0.2488	0.0268	0.0122	0.031	20.7835
rs141060507	9	108412126	C/T	0.1594	0.1594	0.0267	0.0168	0.1155	25.8144
rs59179413	9	107891888	G/A	0.034	0.034	0.0266	0.0345	0.4444	51.4088
rs79813326	9	107677276	A/G	0.0294	0.0294	0.0266	0.0325	0.4195	79.6613
rs914544	9	107607212	C/T	0.0301	0.0301	0.0266	0.0372	0.4759	19.648
rs914544	9	107607212	C/T	0.0302	0.0302	0.0265	0.0311	0.401	19.648
rs113647163	9	107655596	A/G	0.0586	0.0586	0.0265	0.0246	0.286	27.9026
rs9695887	9	107867295	A/G	0.1833	0.1833	0.0265	0.0133	0.0487	160.188
rs140743650	9	108338473	T/G	0.0783	0.0783	0.0264	0.0265	0.3226	39.6205
rs75947027	9	108530244	C/T	0.0578	0.0578	0.0264	0.0267	0.3275	35.1768
rs914544	9	107607212	C/T	0.0302	0.0302	0.0264	0.0311	0.4034	19.648
rs4351469	9	107736145	C/A	0.7248	0.2752	0.0264	0.0118	0.0274	143.071
rs75947027	9	108530244	C/T	0.0564	0.0564	0.0264	0.0322	0.4137	35.1768
rs74655031	9	108185371	C/T	0.032	0.032	0.0264	0.0372	0.4792	51.8284
rs3124017	9	107873197	C/T	0.7538	0.2462	0.0264	0.0119	0.0294	20.7835
rs141060507	9	108412126	C/T	0.1567	0.1567	0.0263	0.02	0.1907	25.8144
rs78671079	9	107801445	C/T	0.0417	0.0417	0.0263	0.0258	0.3133	42.4818
rs12346762	9	107875603	T/G	0.1544	0.1544	0.0263	0.0146	0.0755	22.234
rs3124018	9	107869845	G/A	0.06	0.06	0.0263	0.0232	0.2622	22.4287
rs10991411	9	107684276	C/T	0.09	0.09	0.0262	0.018	0.1452	41.8327
rs2575874	9	107676758	G/A	0.8293	0.1707	0.0262	0.0149	0.0796	53.2215
rs2487054	9	107604722	C/A	0.3682	0.3682	0.0262	0.0145	0.075	40.8984
rs56310223	9	107695882	A/G	0.1272	0.1272	0.0262	0.0156	0.0965	30.5965
rs140743650	9	108338473	T/G	0.0783	0.0783	0.0261	0.0265	0.3267	39.6205
rs3124017	9	107873197	C/T	0.7512	0.2488	0.0261	0.0122	0.035	20.7835
rs12346762	9	107875603	T/G	0.154	0.154	0.0261	0.0139	0.0622	22.234
rs141060507	9	108412126	C/T	0.159	0.159	0.0261	0.0166	0.1226	25.8144
rs10991414	9	107685589	C/T	0.1265	0.1265	0.026	0.0192	0.1802	30.5721
rs10991411	9	107684276	C/T	0.0928	0.0928	0.026	0.0172	0.1363	41.8327
rs113647163	9	107655596	A/G	0.0561	0.0561	0.026	0.0238	0.2749	27.9026
rs34910982	9	107719241	T/C	0.0193	0.0193	0.0259	0.0434	0.5537	19.5328
rs2487054	9	107604722	C/A	0.3682	0.3682	0.0259	0.0145	0.077	40.8984
rs74460739	9	107794068	T/G	0.249	0.249	0.0259	0.0131	0.0476	156.112
rs2249891	9	107624242	G/A	0.0886	0.0886	0.0258	0.0175	0.1437	21.0955
rs3124017	9	107873197	C/T	0.7512	0.2488	0.0258	0.0122	0.0375	20.7835
rs140743650	9	108338473	T/G	0.0782	0.0782	0.0258	0.0265	0.3322	39.6205
rs141060507	9	108412126	C/T	0.1553	0.1553	0.0258	0.0155	0.0956	25.8144
rs147622113	19	10771941	T/C	0.0237	0.0237	0.0258	0.0405	0.5282	20.4721
rs2900395	9	107820411	A/C	0.4209	0.4209	0.0258	0.0106	0.0164	43.7024
rs78671079	9	107801445	C/T	0.0392	0.0392	0.0257	0.0255	0.3193	42.4818
rs2249891	9	107624242	G/A	0.0885	0.0885	0.0257	0.0184	0.1656	21.0955
rs117930054	9	107638194	A/G	0.0324	0.0324	0.0256	0.0305	0.4018	55.838
rs9695887	9	107867295	A/G	0.1833	0.1833	0.0255	0.0133	0.0573	160.188
rs117930054	9	107638194	A/G	0.0333	0.0333	0.0254	0.029	0.3841	55.838
rs3124018	9	107869845	G/A	0.06	0.06	0.0254	0.0227	0.2639	22.4287
rs113647163	9	107655596	A/G	0.0626	0.0626	0.0254	0.028	0.3654	27.9026
rs914544	9	107607212	C/T	0.0272	0.0272	0.0254	0.031	0.4177	19.648
rs2472469	9	107706935	C/T	0.5688	0.4312	0.0254	0.0104	0.0158	133.217
rs3124017	9	107873197	C/T	0.7512	0.2488	0.0253	0.0122	0.041	20.7835
rs141366790	9	107723647	C/A	0.0232	0.0232	0.0253	0.0355	0.4768	97.4167
rs79710300	9	107905472	T/G	0.0338	0.0338	0.0253	0.0318	0.4262	41.2716
rs2472469	9	107706935	C/T	0.5631	0.4369	0.0253	0.0124	0.0426	133.217
rs2900395	9	107820411	A/C	0.4209	0.4209	0.0252	0.0107	0.0186	43.7024
rs2249891	9	107624242	G/A	0.0886	0.0886	0.0252	0.0175	0.1508	21.0955
rs74655031	9	108185371	C/T	0.0312	0.0312	0.0252	0.0391	0.5234	51.8284
rs2487054	9	107604722	C/A	0.3675	0.3675	0.0251	0.0167	0.1347	40.8984
rs2249891	9	107624242	G/A	0.0885	0.0885	0.025	0.0184	0.177	21.0955
rs140743650	9	108338473	T/G	0.0784	0.0784	0.025	0.0221	0.2635	39.6205
rs3124017	9	107873197	C/T	0.7512	0.2488	0.025	0.0122	0.0438	20.7835
rs10991411	9	107684276	C/T	0.0903	0.0903	0.025	0.0181	0.1731	41.8327
rs113364927	9	107844037	T/C	0.0251	0.0251	0.025	0.0318	0.4316	25.02
rs3124017	9	107873197	C/T	0.7538	0.2462	0.025	0.0117	0.0344	20.7835
rs741738	11	309508	A/G	0.182	0.182	0.025	0.0123	0.0421	71.7466
rs62569482	9	107744979	T/C	0.0534	0.0534	0.025	0.0279	0.3738	65.8973
rs2575874	9	107676758	G/A	0.8391	0.1609	0.025	0.0162	0.1221	53.2215
rs75947027	9	108530244	C/T	0.0564	0.0564	0.025	0.0322	0.4409	35.1768
rs4351469	9	107736145	C/A	0.7263	0.2737	0.0249	0.0114	0.0301	143.071
rs4149275	9	107638507	G/A	0.1322	0.1322	0.0249	0.0156	0.1127	33.1212
rs59179413	9	107891888	G/A	0.0319	0.0319	0.0248	0.0297	0.4097	51.4088
rs12346762	9	107875603	T/G	0.1544	0.1544	0.0248	0.0146	0.0909	22.234
rs882992	9	107827911	G/A	0.6973	0.3027	0.0248	0.0137	0.0726	26.3898
rs59179413	9	107891888	G/A	0.0319	0.0319	0.0248	0.0297	0.4102	51.4088
rs59179413	9	107891888	G/A	0.0347	0.0347	0.0248	0.0317	0.4335	51.4088
rs914544	9	107607212	C/T	0.0302	0.0302	0.0248	0.0311	0.4324	19.648
rs10991411	9	107684276	C/T	0.0903	0.0903	0.0248	0.0181	0.1735	41.8327
rs140743650	9	108338473	T/G	0.0784	0.0784	0.0248	0.0221	0.2684	39.6205
rs2472469	9	107706935	C/T	0.5597	0.4403	0.0248	0.0115	0.0309	133.217
rs111814942	9	107786669	T/C	0.088	0.088	0.0248	0.0174	0.1544	57.282
rs2472492	9	107697012	C/T	0.6126	0.3874	0.0247	0.0098	0.012	53.9486
rs79813326	9	107677276	A/G	0.0294	0.0294	0.0247	0.0325	0.4541	79.6613
rs140743650	9	108338473	T/G	0.0784	0.0784	0.0246	0.0221	0.2719	39.6205
rs4351469	9	107736145	C/A	0.7298	0.2702	0.0246	0.0142	0.0855	143.071
rs79710300	9	107905472	T/G	0.0342	0.0342	0.0246	0.0335	0.4698	41.2716
rs113647163	9	107655596	A/G	0.0586	0.0586	0.0246	0.0242	0.3158	27.9026
rs3124017	9	107873197	C/T	0.7512	0.2488	0.0246	0.0122	0.0476	20.7835
rs62569482	9	107744979	T/C	0.0549	0.0549	0.0245	0.0234	0.2937	65.8973
rs79710300	9	107905472	T/G	0.0332	0.0332	0.0245	0.0409	0.5495	41.2716
rs79813326	9	107677276	A/G	0.0294	0.0294	0.0245	0.0325	0.4553	79.6613
rs62569482	9	107744979	T/C	0.0618	0.0618	0.0245	0.02	0.2203	65.8973
rs59179413	9	107891888	G/A	0.0319	0.0319	0.0245	0.0297	0.4161	51.4088
rs141060507	9	108412126	C/T	0.1565	0.1565	0.0245	0.02	0.2222	25.8144
rs140743650	9	108338473	T/G	0.0787	0.0787	0.0244	0.0264	0.3588	39.6205
rs140743650	9	108338473	T/G	0.0783	0.0783	0.0244	0.0265	0.3593	39.6205
rs141366790	9	107723647	C/A	0.0241	0.0241	0.0244	0.0419	0.5645	97.4167
rs2249891	9	107624242	G/A	0.0886	0.0886	0.0244	0.0186	0.1946	21.0955
rs141060507	9	108412126	C/T	0.1574	0.1574	0.0243	0.0162	0.1395	25.8144
rs914544	9	107607212	C/T	0.0271	0.0271	0.0243	0.031	0.4369	19.648
rs75932292	9	107819929	T/C	0.0613	0.0613	0.0243	0.0204	0.2334	41.3099
rs141060507	9	108412126	C/T	0.1517	0.1517	0.0243	0.0177	0.1701	25.8144
rs75947027	9	108530244	C/T	0.0565	0.0565	0.0243	0.0253	0.3383	35.1768
rs59179413	9	107891888	G/A	0.0319	0.0319	0.0242	0.0297	0.4164	51.4088
rs56310223	9	107695882	A/G	0.1272	0.1272	0.0242	0.0156	0.1242	30.5965
rs140743650	9	108338473	T/G	0.0784	0.0784	0.0242	0.0221	0.2813	39.6205
rs3124017	9	107873197	C/T	0.7512	0.2488	0.0242	0.0122	0.051	20.7835
rs34910982	9	107719241	T/C	0.0171	0.0171	0.0241	0.0459	0.6037	19.5328
rs10991411	9	107684276	C/T	0.0926	0.0926	0.0241	0.0169	0.1535	41.8327
rs13302605	9	107830154	T/C	0.1342	0.1342	0.0241	0.0191	0.2109	54.6089
rs79710300	9	107905472	T/G	0.0342	0.0342	0.0241	0.0336	0.4805	41.2716
rs113364927	9	107844037	T/C	0.0232	0.0232	0.024	0.0355	0.5023	25.02
rs75947027	9	108530244	C/T	0.0573	0.0573	0.024	0.026	0.3607	35.1768
rs147622113	19	10771941	T/C	0.0224	0.0224	0.024	0.0358	0.5063	20.4721
rs117930054	9	107638194	A/G	0.0334	0.0334	0.0239	0.0292	0.4168	55.838
rs4351469	9	107736145	C/A	0.7248	0.2752	0.0239	0.0118	0.0445	143.071
rs2472469	9	107706935	C/T	0.563	0.437	0.0239	0.0124	0.0549	133.217
rs3124017	9	107873197	C/T	0.7512	0.2488	0.0239	0.0122	0.0536	20.7835
rs3124017	9	107873197	C/T	0.7426	0.2574	0.0239	0.0145	0.101	20.7835
rs2249891	9	107624242	G/A	0.0885	0.0885	0.0239	0.0184	0.1945	21.0955
rs12346762	9	107875603	T/G	0.1542	0.1542	0.0239	0.0147	0.1067	22.234
rs4351469	9	107736145	C/A	0.7263	0.2737	0.0239	0.0114	0.0383	143.071
rs75947027	9	108530244	C/T	0.0572	0.0572	0.0238	0.0259	0.3627	35.1768
rs59179413	9	107891888	G/A	0.0319	0.0319	0.0237	0.0298	0.4284	51.4088
rs79710300	9	107905472	T/G	0.0321	0.0321	0.0237	0.0364	0.5161	41.2716
rs141060507	9	108412126	C/T	0.1541	0.1541	0.0236	0.0186	0.2038	25.8144
rs3124017	9	107873197	C/T	0.7538	0.2462	0.0236	0.0117	0.0464	20.7835
rs10991411	9	107684276	C/T	0.0932	0.0932	0.0236	0.0173	0.1773	41.8327
rs914544	9	107607212	C/T	0.0271	0.0271	0.0236	0.031	0.4552	19.648
rs4351469	9	107736145	C/A	0.726	0.274	0.0235	0.0113	0.04	143.071
rs78671079	9	107801445	C/T	0.0393	0.0393	0.0235	0.0238	0.3226	42.4818
rs34910982	9	107719241	T/C	0.0193	0.0193	0.0235	0.0433	0.5925	19.5328
rs79813326	9	107677276	A/G	0.0294	0.0294	0.0235	0.0325	0.4762	79.6613
rs3124017	9	107873197	C/T	0.7512	0.2488	0.0235	0.0122	0.0583	20.7835
rs34910982	9	107719241	T/C	0.0193	0.0193	0.0235	0.0436	0.593	19.5328
rs12346762	9	107875603	T/G	0.1537	0.1537	0.0235	0.014	0.097	22.234
rs17617068	5	179168097	C/T	0.3366	0.3366	0.0234	0.0109	0.0328	56.9494
rs9695887	9	107867295	A/G	0.1833	0.1833	0.0234	0.0133	0.0797	160.188
rs62569482	9	107744979	T/C	0.0554	0.0554	0.0234	0.023	0.3121	65.8973
rs141366790	9	107723647	C/A	0.0232	0.0232	0.0234	0.0355	0.5136	97.4167
rs74655031	9	108185371	C/T	0.032	0.032	0.0234	0.0373	0.5305	51.8284
rs3124017	9	107873197	C/T	0.7512	0.2488	0.0234	0.0122	0.0594	20.7835
rs3124017	9	107873197	C/T	0.7504	0.2496	0.0234	0.0108	0.0303	20.7835
rs34910982	9	107719241	T/C	0.0171	0.0171	0.0233	0.0458	0.6139	19.5328
rs111814942	9	107786669	T/C	0.0898	0.0898	0.0233	0.0189	0.2195	57.282
rs75932292	9	107819929	T/C	0.0563	0.0563	0.0233	0.0275	0.4003	41.3099
rs74655031	9	108185371	C/T	0.0312	0.0312	0.0233	0.0391	0.5552	51.8284
rs10991414	9	107685589	C/T	0.1259	0.1259	0.0232	0.0164	0.1566	30.5721
rs78671079	9	107801445	C/T	0.0383	0.0383	0.0232	0.0321	0.4717	42.4818
rs140743650	9	108338473	T/G	0.0784	0.0784	0.0232	0.0221	0.3017	39.6205
rs141060507	9	108412126	C/T	0.1574	0.1574	0.0232	0.0162	0.1591	25.8144
rs141366790	9	107723647	C/A	0.0232	0.0232	0.0232	0.0355	0.5189	97.4167
rs7864842	9	107785968	A/G	0.5285	0.4715	0.0231	0.0103	0.026	159.817
rs34165419	9	107676026	T/C	0.109	0.109	0.0231	0.0193	0.2346	22.1191
rs12346762	9	107875603	T/G	0.1542	0.1542	0.0231	0.0147	0.1182	22.234
rs141060507	9	108412126	C/T	0.1574	0.1574	0.0231	0.0162	0.1606	25.8144
rs75947027	9	108530244	C/T	0.0567	0.0567	0.0231	0.0249	0.3545	35.1768
rs113364927	9	107844037	T/C	0.0252	0.0252	0.023	0.0315	0.4641	25.02
rs140743650	9	108338473	T/G	0.0784	0.0784	0.023	0.0221	0.302	39.6205
rs59179413	9	107891888	G/A	0.0298	0.0298	0.023	0.0294	0.4374	51.4088
rs7859960	9	107915435	A/G	0.3865	0.3865	0.023	0.0121	0.0582	37.4433
rs62569482	9	107744979	T/C	0.0554	0.0554	0.023	0.0231	0.3235	65.8973
rs75947027	9	108530244	C/T	0.0573	0.0573	0.0229	0.026	0.3819	35.1768
rs79813326	9	107677276	A/G	0.0294	0.0294	0.0229	0.0325	0.4867	79.6613
rs914544	9	107607212	C/T	0.0299	0.0299	0.0229	0.0372	0.5405	19.648
rs141366790	9	107723647	C/A	0.0232	0.0232	0.0229	0.0355	0.5236	97.4167
rs78671079	9	107801445	C/T	0.0417	0.0417	0.0229	0.0258	0.3805	42.4818
rs170621	9	107803370	A/G	0.5229	0.4771	0.0228	0.0122	0.0628	86.5403
rs2487046	9	107692229	G/A	0.6264	0.3736	0.0228	0.0103	0.0284	166.731
rs62569482	9	107744979	T/C	0.0554	0.0554	0.0228	0.023	0.3261	65.8973
rs2027399	9	107743287	A/G	0.4196	0.4196	0.0228	0.0106	0.0322	72.1006
rs7864771	9	107853296	A/G	0.326	0.326	0.0228	0.011	0.0394	60.809
rs140743650	9	108338473	T/G	0.0784	0.0784	0.0228	0.0221	0.3101	39.6205
rs3124017	9	107873197	C/T	0.7538	0.2462	0.0228	0.0117	0.0546	20.7835
rs56310223	9	107695882	A/G	0.1207	0.1207	0.0227	0.0152	0.1387	30.5965
rs34910982	9	107719241	T/C	0.0193	0.0193	0.0227	0.0433	0.6042	19.5328
rs12346762	9	107875603	T/G	0.1544	0.1544	0.0227	0.0146	0.1218	22.234
rs10991411	9	107684276	C/T	0.0903	0.0903	0.0227	0.0181	0.2138	41.8327
rs34910982	9	107719241	T/C	0.0193	0.0193	0.0227	0.0434	0.6057	19.5328
rs4351469	9	107736145	C/A	0.7248	0.2752	0.0227	0.0118	0.0576	143.071
rs75947027	9	108530244	C/T	0.0573	0.0573	0.0226	0.026	0.3886	35.1768
rs78671079	9	107801445	C/T	0.0417	0.0417	0.0226	0.0258	0.3879	42.4818
rs75947027	9	108530244	C/T	0.0566	0.0566	0.0226	0.0251	0.3677	35.1768
rs2249891	9	107624242	G/A	0.0886	0.0886	0.0226	0.0175	0.2014	21.0955
rs59179413	9	107891888	G/A	0.0298	0.0298	0.0225	0.0292	0.446	51.4088
rs34165419	9	107676026	T/C	0.1091	0.1091	0.0225	0.0193	0.2487	22.1191
rs79710300	9	107905472	T/G	0.0332	0.0332	0.0225	0.0408	0.5835	41.2716
rs3124017	9	107873197	C/T	0.743	0.257	0.0225	0.0145	0.1229	20.7835
rs75932292	9	107819929	T/C	0.0615	0.0615	0.0225	0.0214	0.2983	41.3099
rs79813326	9	107677276	A/G	0.0294	0.0294	0.0224	0.0325	0.4969	79.6613
rs4149275	9	107638507	G/A	0.1323	0.1323	0.0224	0.0185	0.2286	33.1212
rs741738	11	309508	A/G	0.1819	0.1819	0.0223	0.0123	0.0696	71.7466
rs59179413	9	107891888	G/A	0.0297	0.0297	0.0223	0.0298	0.4609	51.4088
rs9695887	9	107867295	A/G	0.1833	0.1833	0.0223	0.0133	0.0983	160.188
rs4351469	9	107736145	C/A	0.7258	0.2742	0.0223	0.0106	0.0365	143.071
rs4149275	9	107638507	G/A	0.1336	0.1336	0.0223	0.015	0.1373	33.1212
rs78671079	9	107801445	C/T	0.0384	0.0384	0.0223	0.0321	0.4906	42.4818
rs3124017	9	107873197	C/T	0.7512	0.2488	0.0223	0.0122	0.0727	20.7835
rs741738	11	309508	A/G	0.1821	0.1821	0.0222	0.0122	0.0691	71.7466
rs4149275	9	107638507	G/A	0.1322	0.1322	0.0222	0.0156	0.1592	33.1212
rs34165419	9	107676026	T/C	0.1091	0.1091	0.0222	0.0193	0.2561	22.1191
rs72740304	9	107809759	C/T	0.1429	0.1429	0.0222	0.0132	0.0924	105.374
rs62569482	9	107744979	T/C	0.0554	0.0554	0.0222	0.023	0.3402	65.8973
rs79813326	9	107677276	A/G	0.0294	0.0294	0.0222	0.0325	0.501	79.6613
rs10991411	9	107684276	C/T	0.0928	0.0928	0.0222	0.0172	0.1983	41.8327
rs4351469	9	107736145	C/A	0.7263	0.2737	0.0222	0.0114	0.0533	143.071
rs59179413	9	107891888	G/A	0.0319	0.0319	0.0222	0.0297	0.4615	51.4088
rs76125870	9	107973934	G/A	0.0409	0.0409	0.0222	0.0283	0.4338	69.8814
rs10991411	9	107684276	C/T	0.09	0.09	0.0221	0.018	0.2248	41.8327
rs141060507	9	108412126	C/T	0.1567	0.1567	0.0221	0.02	0.2698	25.8144
rs3124017	9	107873197	C/T	0.7512	0.2488	0.0221	0.0122	0.0753	20.7835
rs11999215	9	107830552	G/A	0.0614	0.0614	0.0221	0.0208	0.289	21.4212
rs56310223	9	107695882	A/G	0.1272	0.1272	0.022	0.0155	0.1616	30.5965
rs79710300	9	107905472	T/G	0.0342	0.0342	0.022	0.0335	0.5158	41.2716
rs2900395	9	107820411	A/C	0.4129	0.4129	0.022	0.0103	0.0343	43.7024
rs74460739	9	107794068	T/G	0.2471	0.2471	0.022	0.0144	0.1287	156.112
rs4149275	9	107638507	G/A	0.1365	0.1365	0.022	0.0145	0.1342	33.1212
rs741738	11	309508	A/G	0.1903	0.1903	0.0219	0.0158	0.1686	71.7466
rs882992	9	107827911	G/A	0.6978	0.3022	0.0219	0.0136	0.11	26.3898
rs12346762	9	107875603	T/G	0.1542	0.1542	0.0218	0.0147	0.1413	22.234
rs34165419	9	107676026	T/C	0.1091	0.1091	0.0218	0.0193	0.2647	22.1191
rs75947027	9	108530244	C/T	0.0577	0.0577	0.0218	0.0266	0.4185	35.1768
rs147622113	19	10771941	T/C	0.0235	0.0235	0.0218	0.0358	0.5474	20.4721
rs62569482	9	107744979	T/C	0.0554	0.0554	0.0218	0.023	0.3506	65.8973
rs62569482	9	107744979	T/C	0.0554	0.0554	0.0217	0.023	0.3525	65.8973
rs7864842	9	107785968	A/G	0.5379	0.4621	0.0217	0.0123	0.0803	159.817
rs62569482	9	107744979	T/C	0.0535	0.0535	0.0217	0.0279	0.4423	65.8973
rs2900395	9	107820411	A/C	0.4146	0.4146	0.0216	0.0098	0.0271	43.7024
rs914544	9	107607212	C/T	0.0284	0.0284	0.0216	0.0284	0.4458	19.648
rs4149275	9	107638507	G/A	0.1322	0.1322	0.0216	0.0155	0.1668	33.1212
rs140743650	9	108338473	T/G	0.078	0.078	0.0216	0.0292	0.4624	39.6205
rs12686565	9	107739152	C/A	0.3532	0.3532	0.0216	0.0108	0.0464	182.712
rs2249891	9	107624242	G/A	0.0885	0.0885	0.0216	0.0184	0.2465	21.0955
rs7864771	9	107853296	A/G	0.326	0.326	0.0216	0.011	0.0506	60.809
rs34910982	9	107719241	T/C	0.0193	0.0193	0.0216	0.0433	0.6233	19.5328
rs140743650	9	108338473	T/G	0.0784	0.0784	0.0215	0.0222	0.3363	39.6205
rs4149275	9	107638507	G/A	0.1321	0.1321	0.0215	0.0158	0.1787	33.1212
rs10991414	9	107685589	C/T	0.1286	0.1286	0.0215	0.015	0.1522	30.5721
rs2472492	9	107697012	C/T	0.6402	0.3598	0.0214	0.0131	0.1039	53.9486
rs741738	11	309508	A/G	0.1901	0.1901	0.0214	0.0158	0.1792	71.7466
rs4351469	9	107736145	C/A	0.7248	0.2752	0.0214	0.0118	0.0743	143.071
rs4149275	9	107638507	G/A	0.1317	0.1317	0.0214	0.0154	0.1723	33.1212
rs4351469	9	107736145	C/A	0.726	0.274	0.0213	0.0113	0.061	143.071
rs111814942	9	107786669	T/C	0.0898	0.0898	0.0213	0.0189	0.2619	57.282
rs10991411	9	107684276	C/T	0.0932	0.0932	0.0213	0.0173	0.2228	41.8327
rs12346762	9	107875603	T/G	0.1537	0.1537	0.0213	0.014	0.1323	22.234
rs141060507	9	108412126	C/T	0.1568	0.1568	0.0213	0.02	0.2886	25.8144
rs75947027	9	108530244	C/T	0.0572	0.0572	0.0213	0.0259	0.415	35.1768
rs141366790	9	107723647	C/A	0.024	0.024	0.0213	0.042	0.6152	97.4167
rs62569482	9	107744979	T/C	0.0554	0.0554	0.0212	0.023	0.358	65.8973
rs3124017	9	107873197	C/T	0.7512	0.2488	0.0212	0.0122	0.0867	20.7835
rs117930054	9	107638194	A/G	0.0333	0.0333	0.0212	0.0291	0.4705	55.838
rs79710300	9	107905472	T/G	0.0344	0.0344	0.0212	0.0336	0.5323	41.2716
rs62569482	9	107744979	T/C	0.0554	0.0554	0.0212	0.023	0.3633	65.8973
rs79813326	9	107677276	A/G	0.0294	0.0294	0.0212	0.0325	0.5213	79.6613
rs3124017	9	107873197	C/T	0.7538	0.2462	0.0212	0.0117	0.0738	20.7835
rs3124017	9	107873197	C/T	0.7512	0.2488	0.0212	0.0122	0.0881	20.7835
rs147622113	19	10771941	T/C	0.023	0.023	0.0211	0.0346	0.5411	20.4721
rs76125870	9	107973934	G/A	0.0436	0.0436	0.0211	0.0293	0.4739	69.8814
rs141060507	9	108412126	C/T	0.1566	0.1566	0.0211	0.0199	0.2934	25.8144
rs117930054	9	107638194	A/G	0.0333	0.0333	0.0211	0.029	0.4708	55.838
rs10991414	9	107685589	C/T	0.1269	0.1269	0.0211	0.0195	0.2816	30.5721
rs140743650	9	108338473	T/G	0.0783	0.0783	0.0211	0.0265	0.4288	39.6205
rs2249891	9	107624242	G/A	0.0885	0.0885	0.0211	0.0184	0.2582	21.0955
rs882992	9	107827911	G/A	0.6977	0.3023	0.021	0.0136	0.124	26.3898
rs170621	9	107803370	A/G	0.5251	0.4749	0.021	0.0113	0.0625	86.5403
rs117930054	9	107638194	A/G	0.0298	0.0298	0.021	0.0304	0.4894	55.838
rs4149275	9	107638507	G/A	0.1322	0.1322	0.021	0.0185	0.2602	33.1212
rs7864771	9	107853296	A/G	0.326	0.326	0.021	0.011	0.0579	60.809
rs2472492	9	107697012	C/T	0.6403	0.3597	0.021	0.0132	0.1155	53.9486
rs2472469	9	107706935	C/T	0.5688	0.4312	0.021	0.0104	0.0466	133.217
rs2487046	9	107692229	G/A	0.6315	0.3685	0.021	0.0108	0.0543	166.731
rs3124017	9	107873197	C/T	0.7512	0.2488	0.021	0.0122	0.091	20.7835
rs10991411	9	107684276	C/T	0.09	0.09	0.021	0.018	0.2508	41.8327
rs2487046	9	107692229	G/A	0.6259	0.3741	0.0209	0.0104	0.0461	166.731
rs12686565	9	107739152	C/A	0.3627	0.3627	0.0209	0.0097	0.0304	182.712
rs34165419	9	107676026	T/C	0.1091	0.1091	0.0209	0.0193	0.2848	22.1191
rs4397467	9	107722578	G/A	0.3666	0.3666	0.0209	0.012	0.0821	111.688
rs4351469	9	107736145	C/A	0.7263	0.2737	0.0209	0.0114	0.0692	143.071
rs147622113	19	10771941	T/C	0.0228	0.0228	0.0209	0.0341	0.5402	20.4721
rs2472469	9	107706935	C/T	0.5616	0.4384	0.0208	0.0102	0.0446	133.217
rs2900395	9	107820411	A/C	0.413	0.413	0.0208	0.0103	0.0441	43.7024
rs2249891	9	107624242	G/A	0.0885	0.0885	0.0208	0.0184	0.2654	21.0955
rs113647163	9	107655596	A/G	0.0627	0.0627	0.0207	0.0279	0.4614	27.9026
rs741738	11	309508	A/G	0.1912	0.1912	0.0207	0.0158	0.1914	71.7466
rs2472469	9	107706935	C/T	0.5688	0.4312	0.0207	0.0104	0.0495	133.217
rs74655031	9	108185371	C/T	0.0312	0.0312	0.0207	0.0392	0.6028	51.8284
rs141060507	9	108412126	C/T	0.1557	0.1557	0.0207	0.0155	0.1835	25.8144
rs3124017	9	107873197	C/T	0.7538	0.2462	0.0206	0.0117	0.0806	20.7835
rs4351469	9	107736145	C/A	0.726	0.274	0.0206	0.0113	0.0717	143.071
rs17617068	5	179168097	C/T	0.3393	0.3393	0.0206	0.013	0.1148	56.9494
rs10991411	9	107684276	C/T	0.09	0.09	0.0206	0.018	0.2578	41.8327
rs34910982	9	107719241	T/C	0.0193	0.0193	0.0206	0.0433	0.6394	19.5328
rs140743650	9	108338473	T/G	0.0784	0.0784	0.0206	0.0221	0.3565	39.6205
rs741738	11	309508	A/G	0.1828	0.1828	0.0206	0.013	0.1186	71.7466
rs4149275	9	107638507	G/A	0.1375	0.1375	0.0206	0.014	0.1416	33.1212
rs79710300	9	107905472	T/G	0.0342	0.0342	0.0206	0.0339	0.544	41.2716
rs4149275	9	107638507	G/A	0.1362	0.1362	0.0205	0.016	0.1983	33.1212
rs4351469	9	107736145	C/A	0.7248	0.2752	0.0205	0.0118	0.0862	143.071
rs76125870	9	107973934	G/A	0.0434	0.0434	0.0205	0.03	0.5006	69.8814
rs74655031	9	108185371	C/T	0.0312	0.0312	0.0205	0.0392	0.6058	51.8284
rs4149275	9	107638507	G/A	0.1359	0.1359	0.0204	0.0145	0.1591	33.1212
rs141060507	9	108412126	C/T	0.1574	0.1574	0.0204	0.0162	0.214	25.8144
rs75947027	9	108530244	C/T	0.0578	0.0578	0.0204	0.0268	0.4485	35.1768
rs4351469	9	107736145	C/A	0.7251	0.2749	0.0204	0.0119	0.0915	143.071
rs140743650	9	108338473	T/G	0.0784	0.0784	0.0203	0.0221	0.3622	39.6205
rs12346762	9	107875603	T/G	0.154	0.154	0.0203	0.0139	0.1489	22.234
rs2472469	9	107706935	C/T	0.5688	0.4312	0.0203	0.0104	0.054	133.217
rs113647163	9	107655596	A/G	0.0561	0.0561	0.0203	0.0238	0.3944	27.9026
rs9695887	9	107867295	A/G	0.1833	0.1833	0.0203	0.0133	0.1317	160.188
rs79813326	9	107677276	A/G	0.0294	0.0294	0.0203	0.0325	0.5383	79.6613
rs79813326	9	107677276	A/G	0.0294	0.0294	0.0203	0.0325	0.5384	79.6613
rs34910982	9	107719241	T/C	0.0171	0.0171	0.0203	0.0458	0.6631	19.5328
rs117432548	9	107723310	T/C	0.0751	0.0751	0.0203	0.0209	0.3323	25.9406
rs3124017	9	107873197	C/T	0.7429	0.2571	0.0203	0.0145	0.1628	20.7835
rs113647163	9	107655596	A/G	0.0559	0.0559	0.0203	0.0239	0.3969	27.9026
rs78671079	9	107801445	C/T	0.0417	0.0417	0.0203	0.0258	0.4393	42.4818
rs76125870	9	107973934	G/A	0.0397	0.0397	0.0202	0.0372	0.5884	69.8814
rs4149275	9	107638507	G/A	0.1365	0.1365	0.0202	0.0145	0.1676	33.1212
rs12346762	9	107875603	T/G	0.1542	0.1542	0.0202	0.0147	0.1757	22.234
rs2487046	9	107692229	G/A	0.6174	0.3826	0.0202	0.0096	0.0355	166.731
rs78671079	9	107801445	C/T	0.0392	0.0392	0.0202	0.0255	0.435	42.4818
rs76125870	9	107973934	G/A	0.0436	0.0436	0.0202	0.0293	0.4942	69.8814
rs113647163	9	107655596	A/G	0.0561	0.0561	0.0202	0.0238	0.3969	27.9026
rs117432548	9	107723310	T/C	0.0809	0.0809	0.0202	0.0214	0.3491	25.9406
rs59179413	9	107891888	G/A	0.0318	0.0318	0.0202	0.0299	0.5034	51.4088
rs59179413	9	107891888	G/A	0.0331	0.0331	0.0201	0.0387	0.6062	51.4088
rs4351469	9	107736145	C/A	0.7301	0.2699	0.0201	0.0142	0.1617	143.071
rs2249891	9	107624242	G/A	0.0886	0.0886	0.0201	0.0175	0.252	21.0955
rs79813326	9	107677276	A/G	0.0293	0.0293	0.02	0.0383	0.6038	79.6613
rs2472510	9	107683122	G/T	0.3209	0.3209	0.02	0.0119	0.0933	30.6816
rs9695887	9	107867295	A/G	0.1745	0.1745	0.02	0.013	0.1253	160.188
rs147622113	19	10771941	T/C	0.021	0.021	0.02	0.0474	0.6755	20.4721
rs140743650	9	108338473	T/G	0.0784	0.0784	0.0199	0.0221	0.373	39.6205
rs79813326	9	107677276	A/G	0.0294	0.0294	0.0199	0.0325	0.5452	79.6613
rs4149275	9	107638507	G/A	0.1324	0.1324	0.0199	0.0185	0.2838	33.1212
rs4351469	9	107736145	C/A	0.7297	0.2703	0.0199	0.0142	0.1627	143.071
rs78671079	9	107801445	C/T	0.0417	0.0417	0.0199	0.0258	0.4462	42.4818
rs2487046	9	107692229	G/A	0.6177	0.3823	0.0199	0.0097	0.0397	166.731
rs3124018	9	107869845	G/A	0.0601	0.0601	0.0199	0.0228	0.388	22.4287
rs4351469	9	107736145	C/A	0.7248	0.2752	0.0199	0.0118	0.0947	143.071
rs141366790	9	107723647	C/A	0.0232	0.0232	0.0198	0.0355	0.5778	97.4167
rs141366790	9	107723647	C/A	0.024	0.024	0.0198	0.0419	0.6388	97.4167
rs141366790	9	107723647	C/A	0.0241	0.0241	0.0198	0.0319	0.5344	97.4167
rs741738	11	309508	A/G	0.1828	0.1828	0.0198	0.013	0.1332	71.7466
rs2900395	9	107820411	A/C	0.4209	0.4209	0.0198	0.0106	0.0642	43.7024
rs75947027	9	108530244	C/T	0.0547	0.0547	0.0198	0.029	0.496	35.1768
rs141366790	9	107723647	C/A	0.0232	0.0232	0.0198	0.0355	0.5805	97.4167
rs4149275	9	107638507	G/A	0.1322	0.1322	0.0198	0.0155	0.2084	33.1212
rs9695887	9	107867295	A/G	0.1833	0.1833	0.0198	0.0133	0.1422	160.188
rs72740304	9	107809759	C/T	0.1426	0.1426	0.0197	0.0131	0.1306	105.374
rs34165419	9	107676026	T/C	0.1091	0.1091	0.0197	0.0193	0.3136	22.1191
rs2249891	9	107624242	G/A	0.0877	0.0877	0.0197	0.0214	0.3566	21.0955
rs75947027	9	108530244	C/T	0.0564	0.0564	0.0197	0.0321	0.5413	35.1768
rs117930054	9	107638194	A/G	0.0333	0.0333	0.0197	0.0291	0.5018	55.838
rs79710300	9	107905472	T/G	0.0344	0.0344	0.0197	0.0344	0.5697	41.2716
rs117432548	9	107723310	T/C	0.0809	0.0809	0.0197	0.0214	0.3614	25.9406
rs4397467	9	107722578	G/A	0.3746	0.3746	0.0197	0.0108	0.0696	111.688
rs117930054	9	107638194	A/G	0.0333	0.0333	0.0197	0.0292	0.5027	55.838
rs140743650	9	108338473	T/G	0.0783	0.0783	0.0196	0.0224	0.3813	39.6205
rs140743650	9	108338473	T/G	0.0784	0.0784	0.0196	0.0221	0.3825	39.6205
rs10991411	9	107684276	C/T	0.09	0.09	0.0196	0.0179	0.281	41.8327
rs4149275	9	107638507	G/A	0.1371	0.1371	0.0196	0.014	0.1638	33.1212
rs7864771	9	107853296	A/G	0.3261	0.3261	0.0195	0.011	0.0772	60.809
rs62569482	9	107744979	T/C	0.0591	0.0591	0.0195	0.0229	0.3942	65.8973
rs7864771	9	107853296	A/G	0.326	0.326	0.0195	0.011	0.0758	60.809
rs4351469	9	107736145	C/A	0.726	0.274	0.0195	0.0113	0.0889	143.071
rs140743650	9	108338473	T/G	0.0784	0.0784	0.0195	0.0221	0.3845	39.6205
rs1501459	9	107746793	C/T	0.5361	0.4639	0.0195	0.0103	0.0605	48.0846
rs79710300	9	107905472	T/G	0.0331	0.0331	0.0194	0.0407	0.6355	41.2716
rs2575874	9	107676758	G/A	0.8487	0.1513	0.0194	0.0179	0.2795	53.2215
rs3124017	9	107873197	C/T	0.7538	0.2462	0.0194	0.0117	0.1016	20.7835
rs10098310	8	130613614	A/G	0.5734	0.4266	0.0194	0.0103	0.0603	19.5983
rs2487046	9	107692229	G/A	0.6176	0.3824	0.0194	0.0096	0.045	166.731
rs10991411	9	107684276	C/T	0.09	0.09	0.0193	0.018	0.2892	41.8327
rs79710300	9	107905472	T/G	0.0344	0.0344	0.0193	0.0336	0.5683	41.2716
rs34910982	9	107719241	T/C	0.0171	0.0171	0.0193	0.0458	0.6758	19.5328
rs140743650	9	108338473	T/G	0.0771	0.0771	0.0193	0.0251	0.441	39.6205
rs914544	9	107607212	C/T	0.0302	0.0302	0.0193	0.0312	0.538	19.648
rs10991411	9	107684276	C/T	0.0928	0.0928	0.0193	0.0172	0.2701	41.8327
rs34165419	9	107676026	T/C	0.1091	0.1091	0.0193	0.0193	0.3245	22.1191
rs882992	9	107827911	G/A	0.6977	0.3023	0.0193	0.0136	0.1596	26.3898
rs2487046	9	107692229	G/A	0.6259	0.3741	0.0192	0.0104	0.067	166.731
rs4351469	9	107736145	C/A	0.726	0.274	0.0192	0.0113	0.0929	143.071
rs10991411	9	107684276	C/T	0.09	0.09	0.0192	0.018	0.2925	41.8327
rs2487046	9	107692229	G/A	0.6259	0.3741	0.0192	0.0104	0.0681	166.731
rs4397467	9	107722578	G/A	0.3746	0.3746	0.0192	0.0108	0.0783	111.688
rs141060507	9	108412126	C/T	0.155	0.155	0.0191	0.022	0.3887	25.8144
rs9695887	9	107867295	A/G	0.1833	0.1833	0.0191	0.0133	0.1563	160.188
rs3124017	9	107873197	C/T	0.7538	0.2462	0.0191	0.0117	0.1064	20.7835
rs2249891	9	107624242	G/A	0.0885	0.0885	0.0191	0.0184	0.2998	21.0955
rs75932292	9	107819929	T/C	0.0564	0.0564	0.019	0.0275	0.4922	41.3099
rs2487052	9	107686405	T/C	0.2694	0.2694	0.019	0.0114	0.0967	226.189
rs741738	11	309508	A/G	0.1902	0.1902	0.019	0.0158	0.2312	71.7466
rs17617068	5	179168097	C/T	0.3364	0.3364	0.019	0.0109	0.0818	56.9494
rs141366790	9	107723647	C/A	0.0232	0.0232	0.019	0.0355	0.5968	97.4167
rs2575874	9	107676758	G/A	0.8343	0.1657	0.019	0.0131	0.1478	53.2215
rs2900395	9	107820411	A/C	0.4209	0.4209	0.019	0.0107	0.0775	43.7024
rs59179413	9	107891888	G/A	0.0298	0.0298	0.019	0.0292	0.5217	51.4088
rs2249891	9	107624242	G/A	0.0886	0.0886	0.019	0.0175	0.2839	21.0955
rs9695887	9	107867295	A/G	0.1745	0.1745	0.0189	0.013	0.1504	160.188
rs111814942	9	107786669	T/C	0.0914	0.0914	0.0188	0.0224	0.4032	57.282
rs9695887	9	107867295	A/G	0.1745	0.1745	0.0188	0.013	0.1521	160.188
rs79813326	9	107677276	A/G	0.0294	0.0294	0.0188	0.0325	0.5685	79.6613
rs140743650	9	108338473	T/G	0.0784	0.0784	0.0188	0.0221	0.3981	39.6205
rs4351469	9	107736145	C/A	0.7259	0.2741	0.0188	0.0106	0.0776	143.071
rs111814942	9	107786669	T/C	0.0915	0.0915	0.0188	0.0224	0.4064	57.282
rs2016226	9	107749399	C/T	0.1853	0.1853	0.0187	0.0137	0.17	31.6487
rs2900395	9	107820411	A/C	0.4209	0.4209	0.0187	0.0107	0.081	43.7024
rs3124017	9	107873197	C/T	0.7538	0.2462	0.0187	0.0117	0.1145	20.7835
rs914544	9	107607212	C/T	0.0309	0.0309	0.0187	0.0286	0.5143	19.648
rs914544	9	107607212	C/T	0.0271	0.0271	0.0187	0.0311	0.5537	19.648
rs79710300	9	107905472	T/G	0.0344	0.0344	0.0186	0.0337	0.5832	41.2716
rs7864842	9	107785968	A/G	0.5383	0.4617	0.0186	0.0123	0.1326	159.817
rs2487046	9	107692229	G/A	0.6134	0.3866	0.0186	0.011	0.0932	166.731
rs2487052	9	107686405	T/C	0.2576	0.2576	0.0186	0.0117	0.1158	226.189
rs62569482	9	107744979	T/C	0.0554	0.0554	0.0186	0.023	0.4211	65.8973
rs10991411	9	107684276	C/T	0.0847	0.0847	0.0186	0.0221	0.4033	41.8327
rs140743650	9	108338473	T/G	0.0782	0.0782	0.0186	0.0265	0.4871	39.6205
rs75932292	9	107819929	T/C	0.0564	0.0564	0.0186	0.0278	0.5078	41.3099
rs4351469	9	107736145	C/A	0.726	0.274	0.0185	0.0113	0.1037	143.071
rs4351469	9	107736145	C/A	0.7263	0.2737	0.0185	0.0114	0.1071	143.071
rs4149275	9	107638507	G/A	0.1317	0.1317	0.0185	0.0154	0.2362	33.1212
rs4351469	9	107736145	C/A	0.7248	0.2752	0.0185	0.0118	0.1188	143.071
rs62569482	9	107744979	T/C	0.0584	0.0584	0.0185	0.0219	0.4039	65.8973
rs10991411	9	107684276	C/T	0.09	0.09	0.0185	0.018	0.3104	41.8327
rs117930054	9	107638194	A/G	0.031	0.031	0.0185	0.0282	0.5132	55.838
rs10991411	9	107684276	C/T	0.09	0.09	0.0185	0.018	0.3118	41.8327
rs79813326	9	107677276	A/G	0.0294	0.0294	0.0184	0.0325	0.5768	79.6613
rs62569482	9	107744979	T/C	0.0584	0.0584	0.0184	0.022	0.4055	65.8973
rs2487054	9	107604722	C/A	0.3682	0.3682	0.0184	0.0145	0.2096	40.8984
rs59179413	9	107891888	G/A	0.0319	0.0319	0.0184	0.0297	0.5374	51.4088
rs498275	9	107791702	A/G	0.3088	0.3088	0.0183	0.012	0.1269	74.4563
rs59179413	9	107891888	G/A	0.0298	0.0298	0.0183	0.0291	0.5315	51.4088
rs117432548	9	107723310	T/C	0.0752	0.0752	0.0183	0.0208	0.381	25.9406
rs79813326	9	107677276	A/G	0.0294	0.0294	0.0183	0.0325	0.58	79.6613
rs4351469	9	107736145	C/A	0.7248	0.2752	0.0182	0.0118	0.125	143.071
rs7864771	9	107853296	A/G	0.3177	0.3177	0.0182	0.0105	0.0835	60.809
rs34165419	9	107676026	T/C	0.1091	0.1091	0.0182	0.0193	0.3511	22.1191
rs12346762	9	107875603	T/G	0.1542	0.1542	0.0182	0.0147	0.2214	22.234
rs34910982	9	107719241	T/C	0.0193	0.0193	0.0182	0.0433	0.6792	19.5328
rs74655031	9	108185371	C/T	0.0316	0.0316	0.0182	0.0459	0.6935	51.8284
rs117432548	9	107723310	T/C	0.0809	0.0809	0.0181	0.0214	0.4015	25.9406
rs882992	9	107827911	G/A	0.698	0.302	0.0181	0.0136	0.1862	26.3898
rs2487052	9	107686405	T/C	0.2694	0.2694	0.0181	0.0114	0.1139	226.189
rs79813326	9	107677276	A/G	0.0291	0.0291	0.0181	0.0303	0.5495	79.6613
rs2900395	9	107820411	A/C	0.4209	0.4209	0.0181	0.0106	0.0927	43.7024
rs4149275	9	107638507	G/A	0.1317	0.1317	0.0181	0.0154	0.2471	33.1212
rs10991411	9	107684276	C/T	0.0847	0.0847	0.0181	0.0221	0.4154	41.8327
rs140743650	9	108338473	T/G	0.0784	0.0784	0.0181	0.0221	0.419	39.6205
rs10991411	9	107684276	C/T	0.0834	0.0834	0.018	0.022	0.4158	41.8327
rs75947027	9	108530244	C/T	0.0577	0.0577	0.018	0.0266	0.5015	35.1768
rs882992	9	107827911	G/A	0.6978	0.3022	0.018	0.0136	0.1881	26.3898
rs10991411	9	107684276	C/T	0.09	0.09	0.018	0.018	0.3192	41.8327
rs10991411	9	107684276	C/T	0.09	0.09	0.018	0.018	0.3253	41.8327
rs10991411	9	107684276	C/T	0.09	0.09	0.0179	0.018	0.3269	41.8327
rs741738	11	309508	A/G	0.19	0.19	0.0179	0.0158	0.2617	71.7466
rs914544	9	107607212	C/T	0.0271	0.0271	0.0179	0.031	0.5672	19.648
rs2487052	9	107686405	T/C	0.2692	0.2692	0.0179	0.0115	0.1218	226.189
rs4351469	9	107736145	C/A	0.726	0.274	0.0178	0.0106	0.0939	143.071
rs62569482	9	107744979	T/C	0.0584	0.0584	0.0178	0.022	0.4215	65.8973
rs12346762	9	107875603	T/G	0.1537	0.1537	0.0178	0.014	0.2084	22.234
rs741738	11	309508	A/G	0.1822	0.1822	0.0178	0.0122	0.1458	71.7466
rs914544	9	107607212	C/T	0.0302	0.0302	0.0178	0.0311	0.5741	19.648
rs170621	9	107803370	A/G	0.5226	0.4774	0.0178	0.0123	0.1531	86.5403
rs17617068	5	179168097	C/T	0.3374	0.3374	0.0178	0.012	0.1392	56.9494
rs141366790	9	107723647	C/A	0.0231	0.0231	0.0177	0.0345	0.6096	97.4167
rs59179413	9	107891888	G/A	0.034	0.034	0.0177	0.0345	0.6104	51.4088
rs10991411	9	107684276	C/T	0.0932	0.0932	0.0177	0.0173	0.3111	41.8327
rs141366790	9	107723647	C/A	0.0231	0.0231	0.0176	0.0344	0.6112	97.4167
rs2487054	9	107604722	C/A	0.3682	0.3682	0.0176	0.0145	0.23	40.8984
rs3124018	9	107869845	G/A	0.0569	0.0569	0.0176	0.024	0.4636	22.4287
rs3005726	9	107832474	C/T	0.6469	0.3531	0.0176	0.0097	0.0681	105.384
rs74655031	9	108185371	C/T	0.0312	0.0312	0.0176	0.0392	0.6568	51.8284
rs2900395	9	107820411	A/C	0.4145	0.4145	0.0175	0.0097	0.07	43.7024
rs741738	11	309508	A/G	0.1902	0.1902	0.0175	0.0158	0.2694	71.7466
rs12686565	9	107739152	C/A	0.363	0.363	0.0175	0.0097	0.0723	182.712
rs914544	9	107607212	C/T	0.0302	0.0302	0.0175	0.031	0.5764	19.648
rs3124017	9	107873197	C/T	0.7538	0.2462	0.0175	0.0117	0.1399	20.7835
rs79710300	9	107905472	T/G	0.0332	0.0332	0.0175	0.0407	0.6696	41.2716
rs9775637	9	107848594	C/T	0.3714	0.3714	0.0175	0.0129	0.1796	84.3283
rs882992	9	107827911	G/A	0.7015	0.2985	0.0175	0.0106	0.0986	26.3898
rs10991411	9	107684276	C/T	0.0928	0.0928	0.0174	0.0172	0.319	41.8327
rs4351469	9	107736145	C/A	0.7263	0.2737	0.0174	0.0114	0.1297	143.071
rs2487054	9	107604722	C/A	0.3682	0.3682	0.0174	0.0145	0.2346	40.8984
rs2900395	9	107820411	A/C	0.4209	0.4209	0.0173	0.0106	0.1077	43.7024
rs141366790	9	107723647	C/A	0.0252	0.0252	0.0173	0.0352	0.6222	97.4167
rs2487052	9	107686405	T/C	0.2571	0.2571	0.0173	0.0118	0.1462	226.189
rs2487052	9	107686405	T/C	0.2683	0.2683	0.0173	0.0139	0.218	226.189
rs76125870	9	107973934	G/A	0.0436	0.0436	0.0173	0.0293	0.5583	69.8814
rs7864771	9	107853296	A/G	0.3177	0.3177	0.0173	0.0105	0.1042	60.809
rs2575874	9	107676758	G/A	0.8342	0.1657	0.0173	0.0132	0.1923	53.2215
rs4351469	9	107736145	C/A	0.726	0.274	0.0172	0.0113	0.1325	143.071
rs78671079	9	107801445	C/T	0.0387	0.0387	0.0172	0.0262	0.5171	42.4818
rs141060507	9	108412126	C/T	0.159	0.159	0.0172	0.0166	0.3046	25.8144
rs10991411	9	107684276	C/T	0.09	0.09	0.0172	0.018	0.346	41.8327
rs12346762	9	107875603	T/G	0.154	0.154	0.0172	0.0139	0.2228	22.234
rs12346762	9	107875603	T/G	0.1544	0.1544	0.0172	0.0146	0.2439	22.234
rs2016226	9	107749399	C/T	0.1816	0.1816	0.0171	0.016	0.2876	31.6487
rs4351469	9	107736145	C/A	0.7259	0.2741	0.0171	0.0116	0.1438	143.071
rs74655031	9	108185371	C/T	0.0316	0.0316	0.0171	0.0458	0.71	51.8284
rs2575874	9	107676758	G/A	0.8471	0.1529	0.0171	0.0144	0.2376	53.2215
rs4149275	9	107638507	G/A	0.1359	0.1359	0.0171	0.0145	0.2398	33.1212
rs9695887	9	107867295	A/G	0.1833	0.1833	0.0171	0.0133	0.2048	160.188
rs2900395	9	107820411	A/C	0.4209	0.4209	0.0171	0.0107	0.1127	43.7024
rs141060507	9	108412126	C/T	0.1551	0.1551	0.0171	0.0199	0.3935	25.8144
rs12346762	9	107875603	T/G	0.154	0.154	0.0171	0.014	0.226	22.234
rs76125870	9	107973934	G/A	0.0396	0.0396	0.0171	0.0372	0.647	69.8814
rs78671079	9	107801445	C/T	0.0392	0.0392	0.0171	0.0255	0.5084	42.4818
rs10098310	8	130613614	A/G	0.575	0.425	0.0171	0.0111	0.1251	19.5983
rs2472469	9	107706935	C/T	0.5688	0.4312	0.0171	0.0104	0.106	133.217
rs2249891	9	107624242	G/A	0.0885	0.0885	0.0171	0.0184	0.3596	21.0955
rs9695887	9	107867295	A/G	0.1833	0.1833	0.017	0.0133	0.2024	160.188
rs4149275	9	107638507	G/A	0.1359	0.1359	0.017	0.0145	0.2442	33.1212
rs13302605	9	107830154	T/C	0.1345	0.1345	0.017	0.0188	0.3702	54.6089
rs3005726	9	107832474	C/T	0.6464	0.3536	0.017	0.0097	0.0787	105.384
rs34165419	9	107676026	T/C	0.1091	0.1091	0.017	0.0192	0.3825	22.1191
rs2472469	9	107706935	C/T	0.5688	0.4312	0.017	0.0104	0.1074	133.217
rs56310223	9	107695882	A/G	0.1209	0.1209	0.017	0.0152	0.2692	30.5965
rs741738	11	309508	A/G	0.1806	0.1806	0.017	0.0136	0.2155	71.7466
rs2016226	9	107749399	C/T	0.1834	0.1834	0.0169	0.0131	0.2009	31.6487
rs34910982	9	107719241	T/C	0.0193	0.0193	0.0169	0.0433	0.699	19.5328
rs141366790	9	107723647	C/A	0.0231	0.0231	0.0169	0.0344	0.6283	97.4167
rs10098310	8	130613614	A/G	0.5791	0.4209	0.0168	0.0124	0.1754	19.5983
rs75947027	9	108530244	C/T	0.0572	0.0572	0.0168	0.0258	0.5192	35.1768
rs2472469	9	107706935	C/T	0.5626	0.4374	0.0168	0.01	0.098	133.217
rs10991411	9	107684276	C/T	0.0932	0.0932	0.0167	0.0173	0.3386	41.8327
rs17617068	5	179168097	C/T	0.34	0.34	0.0167	0.0104	0.1081	56.9494
rs3124017	9	107873197	C/T	0.7538	0.2462	0.0166	0.0117	0.1601	20.7835
rs10991414	9	107685589	C/T	0.1258	0.1258	0.0166	0.0162	0.3127	30.5721
rs7864771	9	107853296	A/G	0.3261	0.3261	0.0166	0.0111	0.1359	60.809
rs111814942	9	107786669	T/C	0.0898	0.0898	0.0166	0.0189	0.3881	57.282
rs59179413	9	107891888	G/A	0.0316	0.0316	0.0166	0.0306	0.5915	51.4088
rs117930054	9	107638194	A/G	0.0333	0.0333	0.0165	0.0291	0.5747	55.838
rs741738	11	309508	A/G	0.1807	0.1807	0.0165	0.0136	0.2275	71.7466
rs4351469	9	107736145	C/A	0.7263	0.2737	0.0165	0.0114	0.1502	143.071
rs72740304	9	107809759	C/T	0.1534	0.1534	0.0165	0.0169	0.3318	105.374
rs79813326	9	107677276	A/G	0.0294	0.0294	0.0165	0.0324	0.6157	79.6613
rs2900395	9	107820411	A/C	0.4129	0.4129	0.0165	0.0103	0.1128	43.7024
rs2487052	9	107686405	T/C	0.2692	0.2692	0.0165	0.0115	0.1536	226.189
rs4351469	9	107736145	C/A	0.7248	0.2752	0.0165	0.0118	0.1691	143.071
rs140743650	9	108338473	T/G	0.0784	0.0784	0.0165	0.0221	0.4612	39.6205
rs3124017	9	107873197	C/T	0.7538	0.2462	0.0165	0.0117	0.1643	20.7835
rs72740304	9	107809759	C/T	0.1426	0.1426	0.0165	0.0131	0.208	105.374
rs882992	9	107827911	G/A	0.698	0.302	0.0165	0.0136	0.2317	26.3898
rs4351469	9	107736145	C/A	0.726	0.274	0.0164	0.0113	0.1503	143.071
rs72740304	9	107809759	C/T	0.1466	0.1466	0.0164	0.0138	0.2379	105.374
rs141366790	9	107723647	C/A	0.0232	0.0232	0.0164	0.0354	0.6463	97.4167
rs2487054	9	107604722	C/A	0.3671	0.3671	0.0164	0.0146	0.2657	40.8984
rs4149275	9	107638507	G/A	0.1317	0.1317	0.0164	0.0154	0.2921	33.1212
rs9695887	9	107867295	A/G	0.1745	0.1745	0.0164	0.013	0.2127	160.188
rs882992	9	107827911	G/A	0.7016	0.2984	0.0164	0.0106	0.1237	26.3898
rs140743650	9	108338473	T/G	0.0782	0.0782	0.0164	0.0265	0.5394	39.6205
rs2900395	9	107820411	A/C	0.4209	0.4209	0.0164	0.0106	0.1292	43.7024
rs3124018	9	107869845	G/A	0.0566	0.0566	0.0163	0.022	0.4608	22.4287
rs2487052	9	107686405	T/C	0.2803	0.2803	0.0163	0.0119	0.1741	226.189
rs75947027	9	108530244	C/T	0.0572	0.0572	0.0163	0.0259	0.5322	35.1768
rs113647163	9	107655596	A/G	0.0586	0.0586	0.0163	0.0242	0.506	27.9026
rs56310223	9	107695882	A/G	0.1272	0.1272	0.0163	0.0156	0.3024	30.5965
rs10991411	9	107684276	C/T	0.09	0.09	0.0163	0.018	0.3729	41.8327
rs10991411	9	107684276	C/T	0.0928	0.0928	0.0162	0.0173	0.3516	41.8327
rs12346762	9	107875603	T/G	0.154	0.154	0.0162	0.0139	0.2494	22.234
rs79710300	9	107905472	T/G	0.0332	0.0332	0.0162	0.0408	0.6927	41.2716
rs113647163	9	107655596	A/G	0.0627	0.0627	0.0162	0.028	0.565	27.9026
rs2472469	9	107706935	C/T	0.5688	0.4312	0.0161	0.0104	0.1263	133.217
rs7864771	9	107853296	A/G	0.3248	0.3248	0.0161	0.0131	0.2206	60.809
rs12346762	9	107875603	T/G	0.154	0.154	0.0161	0.0139	0.2537	22.234
rs2487052	9	107686405	T/C	0.2674	0.2674	0.0161	0.0113	0.1529	226.189
rs3005726	9	107832474	C/T	0.6354	0.3646	0.0161	0.011	0.1435	105.384
rs117432548	9	107723310	T/C	0.0809	0.0809	0.0161	0.0214	0.456	25.9406
rs62569482	9	107744979	T/C	0.22	0.22	0.0161	0.0304	0.5997	65.8973
rs3124018	9	107869845	G/A	0.0599	0.0599	0.0161	0.0226	0.4776	22.4287
rs17617068	5	179168097	C/T	0.3394	0.3394	0.0161	0.013	0.2176	56.9494
rs4351469	9	107736145	C/A	0.7248	0.2752	0.0161	0.0118	0.1755	143.071
rs141366790	9	107723647	C/A	0.0231	0.0231	0.016	0.0345	0.6421	97.4167
rs2487046	9	107692229	G/A	0.6315	0.3685	0.016	0.0108	0.1407	166.731
rs79710300	9	107905472	T/G	0.0332	0.0332	0.016	0.0408	0.6967	41.2716
rs2575874	9	107676758	G/A	0.8471	0.1529	0.016	0.0144	0.2729	53.2215
rs17617068	5	179168097	C/T	0.3369	0.3369	0.0159	0.0098	0.1032	56.9494
rs111814942	9	107786669	T/C	0.0914	0.0914	0.0159	0.0224	0.4811	57.282
rs72740304	9	107809759	C/T	0.1539	0.1539	0.0159	0.0142	0.2669	105.374
rs7859960	9	107915435	A/G	0.383	0.383	0.0159	0.0133	0.2318	37.4433
rs7859960	9	107915435	A/G	0.3822	0.3822	0.0159	0.0115	0.1688	37.4433
rs7864771	9	107853296	A/G	0.3176	0.3176	0.0159	0.0105	0.1359	60.809
rs498275	9	107791702	A/G	0.3085	0.3085	0.0159	0.0113	0.1594	74.4563
rs4351469	9	107736145	C/A	0.7251	0.2749	0.0159	0.0119	0.1853	143.071
rs59179413	9	107891888	G/A	0.0298	0.0298	0.0159	0.0292	0.5918	51.4088
rs170621	9	107803370	A/G	0.5226	0.4774	0.0158	0.0122	0.1979	86.5403
rs2472469	9	107706935	C/T	0.5626	0.4374	0.0158	0.01	0.1179	133.217
rs7864771	9	107853296	A/G	0.3255	0.3255	0.0158	0.0112	0.161	60.809
rs4149275	9	107638507	G/A	0.1359	0.1359	0.0158	0.0145	0.2791	33.1212
rs2487046	9	107692229	G/A	0.6316	0.3684	0.0158	0.013	0.224	166.731
rs4149275	9	107638507	G/A	0.1351	0.1351	0.0158	0.0176	0.3677	33.1212
rs34165419	9	107676026	T/C	0.1091	0.1091	0.0158	0.0193	0.4186	22.1191
rs4149275	9	107638507	G/A	0.1322	0.1322	0.0158	0.0185	0.3979	33.1212
rs2027399	9	107743287	A/G	0.4225	0.4225	0.0158	0.0102	0.1248	72.1006
rs75947027	9	108530244	C/T	0.0573	0.0573	0.0157	0.026	0.5487	35.1768
rs3124017	9	107873197	C/T	0.7507	0.2493	0.0157	0.0108	0.1473	20.7835
rs117930054	9	107638194	A/G	0.0339	0.0339	0.0157	0.0344	0.6506	55.838
rs2027399	9	107743287	A/G	0.4196	0.4196	0.0157	0.0105	0.1408	72.1006
rs4351469	9	107736145	C/A	0.726	0.274	0.0157	0.0106	0.1399	143.071
rs12686565	9	107739152	C/A	0.3535	0.3535	0.0157	0.0109	0.1556	182.712
rs2472469	9	107706935	C/T	0.5688	0.4312	0.0157	0.0104	0.1348	133.217
rs56310223	9	107695882	A/G	0.1207	0.1207	0.0156	0.0152	0.3103	30.5965
rs72740304	9	107809759	C/T	0.1539	0.1539	0.0156	0.0142	0.2754	105.374
rs72740304	9	107809759	C/T	0.1539	0.1539	0.0156	0.0142	0.2752	105.374
rs2487046	9	107692229	G/A	0.6259	0.3741	0.0156	0.0104	0.1362	166.731
rs10991411	9	107684276	C/T	0.0929	0.0929	0.0156	0.0172	0.3713	41.8327
rs72740304	9	107809759	C/T	0.1539	0.1539	0.0156	0.0171	0.3636	105.374
rs2472469	9	107706935	C/T	0.5688	0.4312	0.0156	0.0104	0.1388	133.217
rs7864842	9	107785968	A/G	0.5285	0.4715	0.0156	0.0103	0.1359	159.817
rs75932292	9	107819929	T/C	0.0572	0.0572	0.0156	0.0259	0.5474	41.3099
rs498275	9	107791702	A/G	0.3151	0.3151	0.0156	0.01	0.1201	74.4563
rs2016226	9	107749399	C/T	0.184	0.184	0.0156	0.0122	0.1997	31.6487
rs9695887	9	107867295	A/G	0.1746	0.1746	0.0156	0.013	0.2317	160.188
rs3124018	9	107869845	G/A	0.0566	0.0566	0.0156	0.022	0.4814	22.4287
rs741738	11	309508	A/G	0.1828	0.1828	0.0156	0.013	0.2368	71.7466
rs59179413	9	107891888	G/A	0.0298	0.0298	0.0156	0.0292	0.5973	51.4088
rs882992	9	107827911	G/A	0.7021	0.2979	0.0156	0.0109	0.1524	26.3898
rs882992	9	107827911	G/A	0.7016	0.2984	0.0156	0.0105	0.1392	26.3898
rs10991411	9	107684276	C/T	0.0928	0.0928	0.0156	0.0173	0.3717	41.8327
rs4149275	9	107638507	G/A	0.1364	0.1364	0.0156	0.0147	0.2979	33.1212
rs2027399	9	107743287	A/G	0.4224	0.4224	0.0156	0.0101	0.127	72.1006
rs3124017	9	107873197	C/T	0.7512	0.2488	0.0155	0.0122	0.2094	20.7835
rs147622113	19	10771941	T/C	0.0235	0.0235	0.0155	0.0361	0.671	20.4721
rs2900395	9	107820411	A/C	0.4147	0.4147	0.0155	0.0097	0.1097	43.7024
rs34165419	9	107676026	T/C	0.1119	0.1119	0.0155	0.0223	0.4918	22.1191
rs4742937	9	107780966	C/T	0.2193	0.2193	0.0155	0.0138	0.2638	105.643
rs4397467	9	107722578	G/A	0.3779	0.3779	0.0154	0.0129	0.2334	111.688
rs72740304	9	107809759	C/T	0.1542	0.1542	0.0154	0.0143	0.2806	105.374
rs117930054	9	107638194	A/G	0.0333	0.0333	0.0154	0.0291	0.6002	55.838
rs3124017	9	107873197	C/T	0.743	0.257	0.0154	0.0145	0.2895	20.7835
rs10991411	9	107684276	C/T	0.09	0.09	0.0154	0.018	0.3983	41.8327
rs2027399	9	107743287	A/G	0.4225	0.4225	0.0154	0.0102	0.135	72.1006
rs882992	9	107827911	G/A	0.7017	0.2983	0.0154	0.0107	0.151	26.3898
rs4351469	9	107736145	C/A	0.7248	0.2752	0.0153	0.0118	0.1995	143.071
rs9695887	9	107867295	A/G	0.181	0.181	0.0153	0.016	0.3401	160.188
rs7864771	9	107853296	A/G	0.3261	0.3261	0.0153	0.0111	0.1726	60.809
rs62569482	9	107744979	T/C	0.0616	0.0616	0.0153	0.0199	0.4427	65.8973
rs140743650	9	108338473	T/G	0.0775	0.0775	0.0153	0.0214	0.4762	39.6205
rs74655031	9	108185371	C/T	0.0312	0.0312	0.0153	0.0391	0.6987	51.8284
rs2487046	9	107692229	G/A	0.6264	0.3736	0.0153	0.0104	0.1434	166.731
rs10991411	9	107684276	C/T	0.09	0.09	0.0153	0.018	0.4031	41.8327
rs7864771	9	107853296	A/G	0.326	0.326	0.0152	0.011	0.1695	60.809
rs74655031	9	108185371	C/T	0.0312	0.0312	0.0152	0.0391	0.7002	51.8284
rs141060507	9	108412126	C/T	0.159	0.159	0.0152	0.0166	0.3631	25.8144
rs72740304	9	107809759	C/T	0.1539	0.1539	0.0152	0.0142	0.2867	105.374
rs72740304	9	107809759	C/T	0.1466	0.1466	0.0152	0.0138	0.2759	105.374
rs4149275	9	107638507	G/A	0.1365	0.1365	0.0152	0.0146	0.3016	33.1212
rs10991411	9	107684276	C/T	0.0846	0.0846	0.0152	0.0221	0.4965	41.8327
rs4397467	9	107722578	G/A	0.3775	0.3775	0.0152	0.013	0.248	111.688
rs2027399	9	107743287	A/G	0.4196	0.4196	0.0152	0.0105	0.1535	72.1006
rs2472492	9	107697012	C/T	0.6403	0.3597	0.0152	0.0131	0.2493	53.9486
rs4149275	9	107638507	G/A	0.1317	0.1317	0.0152	0.0154	0.3311	33.1212
rs10991411	9	107684276	C/T	0.0929	0.0929	0.0151	0.0173	0.3862	41.8327
rs79710300	9	107905472	T/G	0.0344	0.0344	0.0151	0.0337	0.6553	41.2716
rs59179413	9	107891888	G/A	0.0298	0.0298	0.0151	0.0291	0.6096	51.4088
rs72740304	9	107809759	C/T	0.1539	0.1539	0.0151	0.0142	0.2924	105.374
rs75947027	9	108530244	C/T	0.0567	0.0567	0.0151	0.025	0.5482	35.1768
rs4149275	9	107638507	G/A	0.1317	0.1317	0.0151	0.0155	0.3362	33.1212
rs2027399	9	107743287	A/G	0.4224	0.4224	0.015	0.0101	0.1423	72.1006
rs141366790	9	107723647	C/A	0.0231	0.0231	0.015	0.0344	0.6648	97.4167
rs79813326	9	107677276	A/G	0.0294	0.0294	0.015	0.0325	0.6486	79.6613
rs2487052	9	107686405	T/C	0.2692	0.2692	0.015	0.0115	0.1938	226.189
rs75947027	9	108530244	C/T	0.0572	0.0572	0.015	0.0259	0.5649	35.1768
rs882992	9	107827911	G/A	0.7016	0.2984	0.015	0.0105	0.1534	26.3898
rs76125870	9	107973934	G/A	0.0396	0.0396	0.015	0.0372	0.688	69.8814
rs74655031	9	108185371	C/T	0.0312	0.0312	0.015	0.0391	0.7021	51.8284
rs74655031	9	108185371	C/T	0.0316	0.0316	0.015	0.0459	0.746	51.8284
rs113647163	9	107655596	A/G	0.0586	0.0586	0.015	0.0242	0.5405	27.9026
rs79710300	9	107905472	T/G	0.0332	0.0332	0.015	0.0408	0.7161	41.2716
rs3124018	9	107869845	G/A	0.0599	0.0599	0.0149	0.0226	0.5115	22.4287
rs62569482	9	107744979	T/C	0.0554	0.0554	0.0149	0.0231	0.5228	65.8973
rs113647163	9	107655596	A/G	0.0627	0.0627	0.0149	0.0279	0.5936	27.9026
rs59179413	9	107891888	G/A	0.0298	0.0298	0.0149	0.0292	0.6103	51.4088
rs147622113	19	10771941	T/C	0.0235	0.0235	0.0149	0.0362	0.6816	20.4721
rs7864771	9	107853296	A/G	0.326	0.326	0.0149	0.011	0.1791	60.809
rs12346762	9	107875603	T/G	0.1616	0.1616	0.0149	0.0155	0.3368	22.234
rs12346762	9	107875603	T/G	0.1537	0.1537	0.0149	0.0141	0.2934	22.234
rs1501459	9	107746793	C/T	0.5443	0.4557	0.0149	0.0125	0.2346	48.0846
rs914544	9	107607212	C/T	0.0302	0.0302	0.0149	0.0311	0.6345	19.648
rs3124017	9	107873197	C/T	0.7409	0.2591	0.0149	0.0144	0.306	20.7835
rs741738	11	309508	A/G	0.1828	0.1828	0.0149	0.013	0.2562	71.7466
rs7864771	9	107853296	A/G	0.3261	0.3261	0.0149	0.0111	0.1837	60.809
rs4351469	9	107736145	C/A	0.7299	0.2701	0.0149	0.0142	0.298	143.071
rs2472469	9	107706935	C/T	0.5626	0.4374	0.0148	0.01	0.1427	133.217
rs2487054	9	107604722	C/A	0.3682	0.3682	0.0148	0.0145	0.3132	40.8984
rs111814942	9	107786669	T/C	0.0898	0.0898	0.0148	0.0189	0.4403	57.282
rs62569482	9	107744979	T/C	0.0555	0.0555	0.0148	0.0235	0.5327	65.8973
rs62569482	9	107744979	T/C	0.0616	0.0616	0.0148	0.02	0.4597	65.8973
rs2487054	9	107604722	C/A	0.3674	0.3674	0.0148	0.0146	0.3107	40.8984
rs10991411	9	107684276	C/T	0.09	0.09	0.0148	0.018	0.4172	41.8327
rs75947027	9	108530244	C/T	0.0577	0.0577	0.0148	0.0266	0.5826	35.1768
rs141060507	9	108412126	C/T	0.1589	0.1589	0.0148	0.017	0.3883	25.8144
rs3124018	9	107869845	G/A	0.0567	0.0567	0.0148	0.0222	0.5085	22.4287
rs4351469	9	107736145	C/A	0.726	0.274	0.0148	0.0113	0.1974	143.071
rs12686565	9	107739152	C/A	0.3625	0.3625	0.0147	0.0096	0.1281	182.712
rs7864842	9	107785968	A/G	0.5285	0.4715	0.0147	0.0103	0.1596	159.817
rs117930054	9	107638194	A/G	0.0334	0.0334	0.0147	0.0293	0.6182	55.838
rs7864771	9	107853296	A/G	0.326	0.326	0.0147	0.011	0.1847	60.809
rs741738	11	309508	A/G	0.1822	0.1822	0.0147	0.0132	0.2683	71.7466
rs10991411	9	107684276	C/T	0.0928	0.0928	0.0147	0.0172	0.3993	41.8327
rs3124017	9	107873197	C/T	0.7512	0.2488	0.0147	0.0122	0.2355	20.7835
rs2027399	9	107743287	A/G	0.4225	0.4225	0.0147	0.0102	0.1533	72.1006
rs2487046	9	107692229	G/A	0.6315	0.3685	0.0147	0.0108	0.1765	166.731
rs2016226	9	107749399	C/T	0.1838	0.1838	0.0147	0.0123	0.2328	31.6487
rs141060507	9	108412126	C/T	0.1567	0.1567	0.0147	0.02	0.4646	25.8144
rs79710300	9	107905472	T/G	0.0338	0.0338	0.0146	0.0319	0.6462	41.2716
rs2900395	9	107820411	A/C	0.4209	0.4209	0.0146	0.0107	0.1702	43.7024
rs4149275	9	107638507	G/A	0.136	0.136	0.0146	0.0144	0.3164	33.1212
rs2487054	9	107604722	C/A	0.3669	0.3669	0.0146	0.0149	0.3276	40.8984
rs56310223	9	107695882	A/G	0.1133	0.1133	0.0146	0.0146	0.316	30.5965
rs56310223	9	107695882	A/G	0.1207	0.1207	0.0146	0.0152	0.3423	30.5965
rs59179413	9	107891888	G/A	0.0298	0.0298	0.0146	0.0292	0.621	51.4088
rs9695887	9	107867295	A/G	0.1811	0.1811	0.0146	0.0162	0.3686	160.188
rs10991414	9	107685589	C/T	0.1263	0.1263	0.0146	0.0164	0.3785	30.5721
rs111814942	9	107786669	T/C	0.0898	0.0898	0.0146	0.0189	0.4461	57.282
rs140743650	9	108338473	T/G	0.0784	0.0784	0.0146	0.0222	0.5107	39.6205
rs741738	11	309508	A/G	0.1822	0.1822	0.0146	0.0131	0.2711	71.7466
rs140743650	9	108338473	T/G	0.0784	0.0784	0.0146	0.0221	0.5103	39.6205
rs10991414	9	107685589	C/T	0.1265	0.1265	0.0146	0.0192	0.4532	30.5721
rs741738	11	309508	A/G	0.1806	0.1806	0.0146	0.0136	0.29	71.7466
rs3124018	9	107869845	G/A	0.0566	0.0566	0.0146	0.022	0.5095	22.4287
rs914544	9	107607212	C/T	0.0271	0.0271	0.0146	0.0311	0.6439	19.648
rs4149275	9	107638507	G/A	0.1317	0.1317	0.0146	0.0155	0.3533	33.1212
rs17617068	5	179168097	C/T	0.3339	0.3339	0.0145	0.01	0.1489	56.9494
rs10991411	9	107684276	C/T	0.0928	0.0928	0.0145	0.0173	0.4047	41.8327
rs914544	9	107607212	C/T	0.0271	0.0271	0.0145	0.0311	0.6451	19.648
rs3124018	9	107869845	G/A	0.0599	0.0599	0.0145	0.0226	0.5235	22.4287
rs2487046	9	107692229	G/A	0.6264	0.3736	0.0145	0.0104	0.163	166.731
rs4351469	9	107736145	C/A	0.73	0.27	0.0145	0.0142	0.3129	143.071
rs2472469	9	107706935	C/T	0.5626	0.4374	0.0145	0.01	0.151	133.217
rs34165419	9	107676026	T/C	0.1091	0.1091	0.0145	0.0192	0.4565	22.1191
rs141060507	9	108412126	C/T	0.1567	0.1567	0.0144	0.02	0.4727	25.8144
rs7864842	9	107785968	A/G	0.5285	0.4715	0.0144	0.0103	0.1678	159.817
rs62569482	9	107744979	T/C	0.0554	0.0554	0.0144	0.0231	0.5376	65.8973
rs10991411	9	107684276	C/T	0.0926	0.0926	0.0144	0.0169	0.3966	41.8327
rs3124017	9	107873197	C/T	0.7506	0.2494	0.0144	0.0109	0.1844	20.7835
rs140743650	9	108338473	T/G	0.0784	0.0784	0.0144	0.0221	0.5165	39.6205
rs2472492	9	107697012	C/T	0.6208	0.3792	0.0144	0.0109	0.1873	53.9486
rs882992	9	107827911	G/A	0.6978	0.3022	0.0144	0.0136	0.293	26.3898
rs914544	9	107607212	C/T	0.0271	0.0271	0.0144	0.0317	0.6555	19.648
rs741738	11	309508	A/G	0.1806	0.1806	0.0144	0.0136	0.2965	71.7466
rs147622113	19	10771941	T/C	0.0224	0.0224	0.0144	0.0355	0.6889	20.4721
rs170621	9	107803370	A/G	0.4399	0.4399	0.0144	0.0132	0.2811	86.5403
rs79710300	9	107905472	T/G	0.0342	0.0342	0.0144	0.0335	0.6712	41.2716
rs59179413	9	107891888	G/A	0.0318	0.0318	0.0143	0.0299	0.6356	51.4088
rs75932292	9	107819929	T/C	0.0565	0.0565	0.0143	0.0275	0.6031	41.3099
rs2472469	9	107706935	C/T	0.5688	0.4312	0.0143	0.0104	0.1748	133.217
rs3124018	9	107869845	G/A	0.0566	0.0566	0.0142	0.0224	0.5314	22.4287
rs140743650	9	108338473	T/G	0.0785	0.0785	0.0142	0.0267	0.5975	39.6205
rs117930054	9	107638194	A/G	0.0333	0.0333	0.0142	0.029	0.6295	55.838
rs12346762	9	107875603	T/G	0.1544	0.1544	0.0141	0.0146	0.3395	22.234
rs3124018	9	107869845	G/A	0.0582	0.0582	0.0141	0.0215	0.5118	22.4287
rs2487052	9	107686405	T/C	0.2674	0.2674	0.0141	0.0111	0.2045	226.189
rs2472492	9	107697012	C/T	0.6274	0.3726	0.0141	0.0121	0.243	53.9486
rs2472492	9	107697012	C/T	0.6132	0.3868	0.0141	0.0098	0.1501	53.9486
rs56310223	9	107695882	A/G	0.1275	0.1275	0.0141	0.0159	0.381	30.5965
rs7864842	9	107785968	A/G	0.5285	0.4715	0.0141	0.0103	0.1791	159.817
rs117930054	9	107638194	A/G	0.0334	0.0334	0.014	0.0292	0.6335	55.838
rs34165419	9	107676026	T/C	0.1087	0.1087	0.014	0.0198	0.4783	22.1191
rs2487052	9	107686405	T/C	0.2667	0.2667	0.014	0.0126	0.2652	226.189
rs79710300	9	107905472	T/G	0.034	0.034	0.014	0.0344	0.6862	41.2716
rs79813326	9	107677276	A/G	0.0294	0.0294	0.014	0.0325	0.6714	79.6613
rs141366790	9	107723647	C/A	0.0232	0.0232	0.014	0.0355	0.6958	97.4167
rs111814942	9	107786669	T/C	0.0872	0.0872	0.014	0.0184	0.4514	57.282
rs72740304	9	107809759	C/T	0.1539	0.1539	0.014	0.0142	0.328	105.374
rs2472469	9	107706935	C/T	0.5688	0.4312	0.014	0.0104	0.1859	133.217
rs141060507	9	108412126	C/T	0.1555	0.1555	0.0139	0.0154	0.3664	25.8144
rs7864771	9	107853296	A/G	0.3176	0.3176	0.0139	0.0106	0.192	60.809
rs7864771	9	107853296	A/G	0.3252	0.3252	0.0139	0.0131	0.2918	60.809
rs113647163	9	107655596	A/G	0.0626	0.0626	0.0139	0.0252	0.5811	27.9026
rs10991411	9	107684276	C/T	0.0928	0.0928	0.0139	0.0172	0.4263	41.8327
rs34910982	9	107719241	T/C	0.0193	0.0193	0.0139	0.0433	0.7501	19.5328
rs140743650	9	108338473	T/G	0.0784	0.0784	0.0139	0.0221	0.5309	39.6205
rs113647163	9	107655596	A/G	0.0627	0.0627	0.0139	0.028	0.6219	27.9026
rs9775637	9	107848594	C/T	0.3717	0.3717	0.0139	0.013	0.2853	84.3283
rs34165419	9	107676026	T/C	0.1091	0.1091	0.0139	0.0192	0.4737	22.1191
rs4351469	9	107736145	C/A	0.7248	0.2752	0.0139	0.0118	0.2441	143.071
rs140743650	9	108338473	T/G	0.0771	0.0771	0.0139	0.0252	0.5823	39.6205
rs13302605	9	107830154	T/C	0.1323	0.1323	0.0138	0.0157	0.3823	54.6089
rs140743650	9	108338473	T/G	0.0784	0.0784	0.0138	0.0221	0.537	39.6205
rs498275	9	107791702	A/G	0.3085	0.3085	0.0138	0.0112	0.2195	74.4563
rs741738	11	309508	A/G	0.1799	0.1799	0.0138	0.0137	0.3214	71.7466
rs7864842	9	107785968	A/G	0.5285	0.4715	0.0138	0.0103	0.1878	159.817
rs7864842	9	107785968	A/G	0.5285	0.4715	0.0138	0.0103	0.1893	159.817
rs79813326	9	107677276	A/G	0.0297	0.0297	0.0137	0.0385	0.7229	79.6613
rs4149275	9	107638507	G/A	0.1359	0.1359	0.0137	0.0145	0.3474	33.1212
rs10991411	9	107684276	C/T	0.09	0.09	0.0137	0.018	0.4509	41.8327
rs3124017	9	107873197	C/T	0.7512	0.2488	0.0137	0.0122	0.2671	20.7835
rs62569482	9	107744979	T/C	0.0615	0.0615	0.0137	0.0199	0.4923	65.8973
rs3124017	9	107873197	C/T	0.7419	0.2581	0.0137	0.0119	0.2476	20.7835
rs62569482	9	107744979	T/C	0.0554	0.0554	0.0137	0.0231	0.5575	65.8973
rs3005726	9	107832474	C/T	0.6468	0.3532	0.0137	0.0097	0.1568	105.384
rs10991411	9	107684276	C/T	0.0928	0.0928	0.0137	0.0172	0.4334	41.8327
rs10098310	8	130613614	A/G	0.5792	0.4208	0.0137	0.0093	0.1421	19.5983
rs2027399	9	107743287	A/G	0.4225	0.4225	0.0137	0.0102	0.1832	72.1006
rs7864842	9	107785968	A/G	0.5276	0.4724	0.0137	0.0099	0.1704	159.817
rs74460739	9	107794068	T/G	0.2424	0.2424	0.0136	0.0121	0.2583	156.112
rs62569482	9	107744979	T/C	0.0584	0.0584	0.0136	0.022	0.5383	65.8973
rs741738	11	309508	A/G	0.1806	0.1806	0.0136	0.0136	0.3217	71.7466
rs2487054	9	107604722	C/A	0.3672	0.3672	0.0136	0.0146	0.3533	40.8984
rs78671079	9	107801445	C/T	0.0383	0.0383	0.0136	0.0322	0.6732	42.4818
rs2575874	9	107676758	G/A	0.8471	0.1529	0.0136	0.0144	0.3469	53.2215
rs76125870	9	107973934	G/A	0.0396	0.0396	0.0136	0.0372	0.7164	69.8814
rs4149275	9	107638507	G/A	0.1317	0.1317	0.0136	0.0155	0.3853	33.1212
rs2487052	9	107686405	T/C	0.2695	0.2695	0.0136	0.0114	0.2356	226.189
rs2472469	9	107706935	C/T	0.5688	0.4312	0.0136	0.0104	0.1976	133.217
rs111814942	9	107786669	T/C	0.0898	0.0898	0.0136	0.0189	0.4791	57.282
rs34165419	9	107676026	T/C	0.1091	0.1091	0.0136	0.0192	0.4846	22.1191
rs117432548	9	107723310	T/C	0.0849	0.0849	0.0135	0.0249	0.5905	25.9406
rs2249891	9	107624242	G/A	0.0915	0.0915	0.0135	0.0179	0.4497	21.0955
rs2472469	9	107706935	C/T	0.5688	0.4312	0.0135	0.0104	0.1998	133.217
rs1501459	9	107746793	C/T	0.5427	0.4573	0.0135	0.0094	0.1486	48.0846
rs141366790	9	107723647	C/A	0.0231	0.0231	0.0135	0.036	0.7077	97.4167
rs141366790	9	107723647	C/A	0.0232	0.0232	0.0135	0.0354	0.7055	97.4167
rs9695887	9	107867295	A/G	0.173	0.173	0.0135	0.0124	0.2746	160.188
rs10991411	9	107684276	C/T	0.09	0.09	0.0135	0.018	0.4595	41.8327
rs2472469	9	107706935	C/T	0.5688	0.4312	0.0135	0.0104	0.2018	133.217
rs7864842	9	107785968	A/G	0.5276	0.4724	0.0135	0.0099	0.1767	159.817
rs12686565	9	107739152	C/A	0.3531	0.3531	0.0135	0.0108	0.2146	182.712
rs4351469	9	107736145	C/A	0.7262	0.2738	0.0135	0.0107	0.2083	143.071
rs2472469	9	107706935	C/T	0.5626	0.4374	0.0134	0.01	0.1849	133.217
rs12346762	9	107875603	T/G	0.1544	0.1544	0.0134	0.0146	0.3633	22.234
rs2575874	9	107676758	G/A	0.8485	0.1515	0.0134	0.0148	0.3735	53.2215
rs741738	11	309508	A/G	0.1827	0.1827	0.0134	0.0131	0.3084	71.7466
rs4149275	9	107638507	G/A	0.1359	0.1359	0.0134	0.0145	0.3592	33.1212
rs140743650	9	108338473	T/G	0.0785	0.0785	0.0134	0.0223	0.5506	39.6205
rs7864842	9	107785968	A/G	0.5276	0.4724	0.0134	0.0099	0.1788	159.817
rs111814942	9	107786669	T/C	0.0872	0.0872	0.0134	0.0184	0.4726	57.282
rs882992	9	107827911	G/A	0.7016	0.2984	0.0134	0.0106	0.2068	26.3898
rs4149275	9	107638507	G/A	0.1322	0.1322	0.0134	0.0185	0.4717	33.1212
rs741738	11	309508	A/G	0.1806	0.1806	0.0134	0.0136	0.3313	71.7466
rs7859960	9	107915435	A/G	0.3861	0.3861	0.0134	0.012	0.2699	37.4433
rs4351469	9	107736145	C/A	0.7261	0.2739	0.0134	0.0106	0.2058	143.071
rs10991411	9	107684276	C/T	0.0929	0.0929	0.0134	0.0172	0.4445	41.8327
rs2900395	9	107820411	A/C	0.413	0.413	0.0134	0.0103	0.1953	43.7024
rs498275	9	107791702	A/G	0.3085	0.3085	0.0133	0.0111	0.2347	74.4563
rs34165419	9	107676026	T/C	0.1089	0.1089	0.0133	0.0194	0.4966	22.1191
rs882992	9	107827911	G/A	0.6978	0.3022	0.0133	0.0136	0.3284	26.3898
rs76125870	9	107973934	G/A	0.0435	0.0435	0.0133	0.0293	0.6514	69.8814
rs10991411	9	107684276	C/T	0.09	0.09	0.0133	0.018	0.4632	41.8327
rs2575874	9	107676758	G/A	0.8468	0.1532	0.0133	0.0147	0.3731	53.2215
rs4149275	9	107638507	G/A	0.1365	0.1365	0.0133	0.0145	0.3638	33.1212
rs4149275	9	107638507	G/A	0.1359	0.1359	0.0133	0.0145	0.3637	33.1212
rs10991411	9	107684276	C/T	0.0846	0.0846	0.0133	0.0221	0.5489	41.8327
rs2575874	9	107676758	G/A	0.8472	0.1528	0.0133	0.0144	0.3614	53.2215
rs2487052	9	107686405	T/C	0.2571	0.2571	0.0133	0.0119	0.2684	226.189
rs2027399	9	107743287	A/G	0.4214	0.4214	0.0133	0.0096	0.1668	72.1006
rs7864842	9	107785968	A/G	0.538	0.462	0.0132	0.0123	0.2847	159.817
rs147622113	19	10771941	T/C	0.0224	0.0224	0.0132	0.0355	0.7109	20.4721
rs117930054	9	107638194	A/G	0.0341	0.0341	0.0132	0.0344	0.702	55.838
rs7864771	9	107853296	A/G	0.3248	0.3248	0.0132	0.0131	0.3163	60.809
rs882992	9	107827911	G/A	0.6996	0.3004	0.0132	0.015	0.382	26.3898
rs75947027	9	108530244	C/T	0.0572	0.0572	0.0132	0.0259	0.6117	35.1768
rs3124017	9	107873197	C/T	0.7538	0.2462	0.0132	0.0117	0.2635	20.7835
rs2487046	9	107692229	G/A	0.6164	0.3836	0.0132	0.0107	0.218	166.731
rs56310223	9	107695882	A/G	0.1134	0.1134	0.0132	0.0149	0.3746	30.5965
rs75947027	9	108530244	C/T	0.0556	0.0556	0.0132	0.0284	0.6423	35.1768
rs741738	11	309508	A/G	0.182	0.182	0.0132	0.0123	0.283	71.7466
rs78671079	9	107801445	C/T	0.0392	0.0392	0.0132	0.0255	0.6068	42.4818
rs59179413	9	107891888	G/A	0.0298	0.0298	0.0131	0.0291	0.6558	51.4088
rs498275	9	107791702	A/G	0.3123	0.3123	0.0131	0.0106	0.2199	74.4563
rs62569482	9	107744979	T/C	0.0554	0.0554	0.0131	0.023	0.5748	65.8973
rs72740304	9	107809759	C/T	0.1535	0.1535	0.0131	0.0169	0.4419	105.374
rs9775637	9	107848594	C/T	0.375	0.375	0.0131	0.0108	0.2302	84.3283
rs79813326	9	107677276	A/G	0.0294	0.0294	0.0131	0.0325	0.6918	79.6613
rs170621	9	107803370	A/G	0.5184	0.4816	0.0131	0.0103	0.2064	86.5403
rs4742941	9	107866405	G/T	0.3889	0.3889	0.0131	0.0125	0.2985	120.351
rs7859960	9	107915435	A/G	0.3815	0.3815	0.0131	0.0114	0.2497	37.4433
rs79813326	9	107677276	A/G	0.0292	0.0292	0.0131	0.0305	0.6697	79.6613
rs111814942	9	107786669	T/C	0.0872	0.0872	0.013	0.0184	0.4845	57.282
rs2472469	9	107706935	C/T	0.5585	0.4415	0.013	0.0093	0.1612	133.217
rs12346762	9	107875603	T/G	0.1544	0.1544	0.013	0.0146	0.3775	22.234
rs10991411	9	107684276	C/T	0.0925	0.0925	0.013	0.0169	0.4396	41.8327
rs741738	11	309508	A/G	0.1802	0.1802	0.013	0.0127	0.3066	71.7466
rs4397467	9	107722578	G/A	0.3606	0.3606	0.013	0.0098	0.1843	111.688
rs4351469	9	107736145	C/A	0.7252	0.2748	0.013	0.0121	0.2872	143.071
rs74655031	9	108185371	C/T	0.0317	0.0317	0.013	0.0458	0.777	51.8284
rs140743650	9	108338473	T/G	0.0785	0.0785	0.013	0.0223	0.565	39.6205
rs4351469	9	107736145	C/A	0.7261	0.2739	0.013	0.0106	0.2212	143.071
rs74655031	9	108185371	C/T	0.0312	0.0312	0.013	0.0391	0.7423	51.8284
rs2575874	9	107676758	G/A	0.8489	0.1511	0.013	0.0179	0.4717	53.2215
rs3124017	9	107873197	C/T	0.743	0.257	0.0129	0.0145	0.3756	20.7835
rs4351469	9	107736145	C/A	0.726	0.274	0.0129	0.0113	0.2552	143.071
rs2487052	9	107686405	T/C	0.2662	0.2662	0.0129	0.0112	0.2485	226.189
rs2487046	9	107692229	G/A	0.631	0.369	0.0129	0.0109	0.2427	166.731
rs10991411	9	107684276	C/T	0.09	0.09	0.0129	0.0184	0.4854	41.8327
rs9775637	9	107848594	C/T	0.375	0.375	0.0129	0.0108	0.2366	84.3283
rs10098310	8	130613614	A/G	0.5845	0.4155	0.0129	0.0105	0.2226	19.5983
rs72740304	9	107809759	C/T	0.1466	0.1466	0.0129	0.0138	0.3511	105.374
rs2575874	9	107676758	G/A	0.8471	0.1529	0.0129	0.0144	0.3745	53.2215
rs2027399	9	107743287	A/G	0.4196	0.4196	0.0129	0.0105	0.2255	72.1006
rs498275	9	107791702	A/G	0.3086	0.3086	0.0129	0.0114	0.2634	74.4563
rs741738	11	309508	A/G	0.1806	0.1806	0.0129	0.0136	0.3503	71.7466
rs7864771	9	107853296	A/G	0.326	0.326	0.0129	0.011	0.2422	60.809
rs141060507	9	108412126	C/T	0.1566	0.1566	0.0128	0.0199	0.5218	25.8144
rs74655031	9	108185371	C/T	0.0312	0.0312	0.0128	0.0392	0.7436	51.8284
rs3124017	9	107873197	C/T	0.7538	0.2462	0.0128	0.0117	0.2778	20.7835
rs10991411	9	107684276	C/T	0.09	0.09	0.0128	0.018	0.4789	41.8327
rs3124018	9	107869845	G/A	0.059	0.059	0.0128	0.0273	0.641	22.4287
rs117432548	9	107723310	T/C	0.0848	0.0848	0.0128	0.025	0.6084	25.9406
rs2487046	9	107692229	G/A	0.6175	0.3825	0.0128	0.0096	0.1833	166.731
rs741738	11	309508	A/G	0.1819	0.1819	0.0128	0.0123	0.2984	71.7466
rs12346762	9	107875603	T/G	0.1544	0.1544	0.0128	0.0145	0.3824	22.234
rs741738	11	309508	A/G	0.1806	0.1806	0.0128	0.0136	0.3514	71.7466
rs34165419	9	107676026	T/C	0.1092	0.1092	0.0128	0.0197	0.5209	22.1191
rs498275	9	107791702	A/G	0.3123	0.3123	0.0128	0.0106	0.2334	74.4563
rs76125870	9	107973934	G/A	0.0436	0.0436	0.0127	0.0293	0.666	69.8814
rs59179413	9	107891888	G/A	0.0307	0.0307	0.0127	0.0273	0.6409	51.4088
rs4742937	9	107780966	C/T	0.2237	0.2237	0.0127	0.0111	0.2519	105.643
rs2575874	9	107676758	G/A	0.8473	0.1527	0.0127	0.0145	0.3845	53.2215
rs2472469	9	107706935	C/T	0.5627	0.4373	0.0127	0.01	0.2079	133.217
rs4149275	9	107638507	G/A	0.1365	0.1365	0.0127	0.0145	0.3857	33.1212
rs10991411	9	107684276	C/T	0.0847	0.0847	0.0127	0.0221	0.5676	41.8327
rs141060507	9	108412126	C/T	0.1573	0.1573	0.0127	0.0201	0.5305	25.8144
rs10991411	9	107684276	C/T	0.0929	0.0929	0.0127	0.0173	0.4669	41.8327
rs2487052	9	107686405	T/C	0.2692	0.2692	0.0127	0.0115	0.2713	226.189
rs4742941	9	107866405	G/T	0.3888	0.3888	0.0127	0.0126	0.3181	120.351
rs10991411	9	107684276	C/T	0.0928	0.0928	0.0127	0.0172	0.4664	41.8327
rs12346762	9	107875603	T/G	0.1544	0.1544	0.0127	0.0146	0.3927	22.234
rs4351469	9	107736145	C/A	0.7251	0.2749	0.0126	0.0119	0.2944	143.071
rs3005726	9	107832474	C/T	0.6465	0.3535	0.0126	0.0097	0.1932	105.384
rs2487052	9	107686405	T/C	0.2692	0.2692	0.0126	0.0115	0.2747	226.189
rs2027399	9	107743287	A/G	0.4225	0.4225	0.0126	0.0102	0.2212	72.1006
rs2575874	9	107676758	G/A	0.8343	0.1657	0.0126	0.0132	0.3382	53.2215
rs2487046	9	107692229	G/A	0.6174	0.3826	0.0126	0.0096	0.1898	166.731
rs13302605	9	107830154	T/C	0.1323	0.1323	0.0126	0.0157	0.4281	54.6089
rs3124017	9	107873197	C/T	0.7538	0.2462	0.0126	0.0117	0.2879	20.7835
rs140743650	9	108338473	T/G	0.0784	0.0784	0.0126	0.0221	0.5744	39.6205
rs741738	11	309508	A/G	0.1828	0.1828	0.0125	0.013	0.3419	71.7466
rs117930054	9	107638194	A/G	0.0333	0.0333	0.0125	0.029	0.6706	55.838
rs914544	9	107607212	C/T	0.0271	0.0271	0.0125	0.031	0.6891	19.648
rs12346762	9	107875603	T/G	0.154	0.154	0.0125	0.015	0.4086	22.234
rs882992	9	107827911	G/A	0.6979	0.3021	0.0125	0.0136	0.3605	26.3898
rs741738	11	309508	A/G	0.1799	0.1799	0.0125	0.0137	0.3675	71.7466
rs2472469	9	107706935	C/T	0.5688	0.4312	0.0125	0.0104	0.2382	133.217
rs117432548	9	107723310	T/C	0.0806	0.0806	0.0125	0.0216	0.5673	25.9406
rs7864771	9	107853296	A/G	0.3176	0.3176	0.0125	0.0105	0.2407	60.809
rs882992	9	107827911	G/A	0.7007	0.2993	0.0124	0.0115	0.2873	26.3898
rs498275	9	107791702	A/G	0.3123	0.3123	0.0124	0.0106	0.2463	74.4563
rs2487052	9	107686405	T/C	0.2576	0.2576	0.0124	0.0117	0.2929	226.189
rs56310223	9	107695882	A/G	0.1038	0.1038	0.0124	0.0206	0.55	30.5965
rs34165419	9	107676026	T/C	0.1116	0.1116	0.0124	0.0226	0.5851	22.1191
rs111814942	9	107786669	T/C	0.0898	0.0898	0.0124	0.0189	0.5189	57.282
rs117930054	9	107638194	A/G	0.0333	0.0333	0.0124	0.0291	0.6752	55.838
rs4351469	9	107736145	C/A	0.7299	0.2701	0.0123	0.0142	0.3883	143.071
rs9775637	9	107848594	C/T	0.3616	0.3616	0.0123	0.0108	0.2529	84.3283
rs140743650	9	108338473	T/G	0.0784	0.0784	0.0123	0.0221	0.5811	39.6205
rs498275	9	107791702	A/G	0.3031	0.3031	0.0123	0.0133	0.3563	74.4563
rs10991411	9	107684276	C/T	0.0928	0.0928	0.0123	0.0173	0.4762	41.8327
rs75932292	9	107819929	T/C	0.0615	0.0615	0.0123	0.0214	0.5696	41.3099
rs882992	9	107827911	G/A	0.7009	0.2991	0.0123	0.0114	0.288	26.3898
rs10991411	9	107684276	C/T	0.09	0.09	0.0123	0.018	0.499	41.8327
rs2487046	9	107692229	G/A	0.6172	0.3828	0.0123	0.0097	0.2072	166.731
rs34165419	9	107676026	T/C	0.1091	0.1091	0.0122	0.0193	0.5316	22.1191
rs56310223	9	107695882	A/G	0.1272	0.1272	0.0122	0.0155	0.438	30.5965
rs79813326	9	107677276	A/G	0.0294	0.0294	0.0122	0.0324	0.7107	79.6613
rs2487052	9	107686405	T/C	0.2683	0.2683	0.0122	0.0139	0.3797	226.189
rs2487046	9	107692229	G/A	0.6315	0.3685	0.0122	0.0108	0.2606	166.731
rs117432548	9	107723310	T/C	0.0752	0.0752	0.0122	0.0208	0.558	25.9406
rs117930054	9	107638194	A/G	0.0333	0.0333	0.0122	0.0291	0.6798	55.838
rs2472469	9	107706935	C/T	0.5626	0.4374	0.0122	0.01	0.2295	133.217
rs62569482	9	107744979	T/C	0.0584	0.0584	0.0122	0.022	0.5801	65.8973
rs741738	11	309508	A/G	0.1822	0.1822	0.0122	0.0131	0.3581	71.7466
rs72740304	9	107809759	C/T	0.1466	0.1466	0.0122	0.0138	0.3822	105.374
rs10991411	9	107684276	C/T	0.09	0.09	0.0122	0.018	0.5042	41.8327
rs75947027	9	108530244	C/T	0.0573	0.0573	0.0121	0.026	0.6432	35.1768
rs34165419	9	107676026	T/C	0.1091	0.1091	0.0121	0.0193	0.534	22.1191
rs2487046	9	107692229	G/A	0.6264	0.3736	0.0121	0.0104	0.2432	166.731
rs34165419	9	107676026	T/C	0.1118	0.1118	0.0121	0.0223	0.5894	22.1191
rs12346762	9	107875603	T/G	0.1544	0.1544	0.0121	0.0146	0.4144	22.234
rs34165419	9	107676026	T/C	0.1091	0.1091	0.0121	0.0192	0.5332	22.1191
rs2249891	9	107624242	G/A	0.0885	0.0885	0.0121	0.0184	0.5142	21.0955
rs113647163	9	107655596	A/G	0.0627	0.0627	0.0121	0.028	0.6672	27.9026
rs17617068	5	179168097	C/T	0.3364	0.3364	0.0121	0.0109	0.2687	56.9494
rs13302605	9	107830154	T/C	0.1323	0.1323	0.0121	0.0157	0.4452	54.6089
rs2487052	9	107686405	T/C	0.2692	0.2692	0.0121	0.0115	0.2966	226.189
rs1501459	9	107746793	C/T	0.5361	0.4639	0.0121	0.0103	0.2455	48.0846
rs56310223	9	107695882	A/G	0.1207	0.1207	0.012	0.0152	0.4349	30.5965
rs882992	9	107827911	G/A	0.698	0.302	0.012	0.0136	0.3778	26.3898
rs9775637	9	107848594	C/T	0.3709	0.3709	0.012	0.0103	0.2491	84.3283
rs914544	9	107607212	C/T	0.0302	0.0302	0.012	0.0311	0.704	19.648
rs2472492	9	107697012	C/T	0.6401	0.3599	0.012	0.0131	0.3643	53.9486
rs7864842	9	107785968	A/G	0.5381	0.4619	0.012	0.0123	0.3343	159.817
rs2487052	9	107686405	T/C	0.2682	0.2682	0.012	0.0139	0.3927	226.189
rs741738	11	309508	A/G	0.1828	0.1828	0.012	0.013	0.365	71.7466
rs3124017	9	107873197	C/T	0.7538	0.2462	0.012	0.0117	0.3118	20.7835
rs2575874	9	107676758	G/A	0.8473	0.1527	0.0119	0.0145	0.4153	53.2215
rs2487046	9	107692229	G/A	0.631	0.369	0.0119	0.0109	0.2765	166.731
rs59179413	9	107891888	G/A	0.0298	0.0298	0.0119	0.0292	0.6858	51.4088
rs4742937	9	107780966	C/T	0.2109	0.2109	0.0119	0.0126	0.3465	105.643
rs7864771	9	107853296	A/G	0.3176	0.3176	0.0119	0.0106	0.2637	60.809
rs2027399	9	107743287	A/G	0.4225	0.4225	0.0119	0.0102	0.2461	72.1006
rs498275	9	107791702	A/G	0.3128	0.3128	0.0119	0.0107	0.2689	74.4563
rs2016226	9	107749399	C/T	0.1832	0.1832	0.0119	0.0131	0.3684	31.6487
rs56310223	9	107695882	A/G	0.1272	0.1272	0.0119	0.0156	0.4505	30.5965
rs17617068	5	179168097	C/T	0.3364	0.3364	0.0119	0.0109	0.2798	56.9494
rs113364927	9	107844037	T/C	0.0238	0.0238	0.0119	0.042	0.7779	25.02
rs117930054	9	107638194	A/G	0.0333	0.0333	0.0119	0.029	0.6865	55.838
rs7859960	9	107915435	A/G	0.3861	0.3861	0.0119	0.012	0.3274	37.4433
rs147622113	19	10771941	T/C	0.0208	0.0208	0.0118	0.0411	0.7735	20.4721
rs74460739	9	107794068	T/G	0.2421	0.2421	0.0118	0.012	0.3261	156.112
rs10991414	9	107685589	C/T	0.1285	0.1285	0.0118	0.015	0.4304	30.5721
rs2027399	9	107743287	A/G	0.4224	0.4224	0.0118	0.0101	0.2485	72.1006
rs741738	11	309508	A/G	0.1822	0.1822	0.0118	0.0131	0.3727	71.7466
rs34165419	9	107676026	T/C	0.1091	0.1091	0.0118	0.0193	0.5469	22.1191
rs882992	9	107827911	G/A	0.7021	0.2979	0.0118	0.0108	0.2847	26.3898
rs7864842	9	107785968	A/G	0.5276	0.4724	0.0118	0.0098	0.2371	159.817
rs2027399	9	107743287	A/G	0.4198	0.4198	0.0118	0.0108	0.2805	72.1006
rs10991411	9	107684276	C/T	0.09	0.09	0.0118	0.018	0.5159	41.8327
rs4351469	9	107736145	C/A	0.7302	0.2698	0.0118	0.0144	0.4164	143.071
rs117432548	9	107723310	T/C	0.0806	0.0806	0.0118	0.0216	0.5893	25.9406
rs2472469	9	107706935	C/T	0.5688	0.4312	0.0117	0.0104	0.2659	133.217
rs17617068	5	179168097	C/T	0.34	0.34	0.0117	0.0104	0.2582	56.9494
rs7864771	9	107853296	A/G	0.3262	0.3262	0.0117	0.0112	0.3013	60.809
rs498275	9	107791702	A/G	0.3085	0.3085	0.0117	0.0111	0.2972	74.4563
rs117930054	9	107638194	A/G	0.0333	0.0333	0.0117	0.029	0.6906	55.838
rs2472492	9	107697012	C/T	0.6129	0.3871	0.0117	0.0097	0.2293	53.9486
rs882992	9	107827911	G/A	0.7009	0.2991	0.0117	0.0114	0.3135	26.3898
rs2575874	9	107676758	G/A	0.8488	0.1512	0.0117	0.0152	0.4473	53.2215
rs34165419	9	107676026	T/C	0.1091	0.1091	0.0117	0.0193	0.5505	22.1191
rs1501459	9	107746793	C/T	0.5375	0.4625	0.0117	0.01	0.248	48.0846
rs75947027	9	108530244	C/T	0.0577	0.0577	0.0117	0.0266	0.6634	35.1768
rs75932292	9	107819929	T/C	0.0642	0.0642	0.0117	0.0218	0.5953	41.3099
rs56310223	9	107695882	A/G	0.1272	0.1272	0.0116	0.0155	0.4618	30.5965
rs2472492	9	107697012	C/T	0.613	0.387	0.0116	0.0097	0.2309	53.9486
rs59179413	9	107891888	G/A	0.0319	0.0319	0.0116	0.0297	0.7004	51.4088
rs13302605	9	107830154	T/C	0.1319	0.1319	0.0116	0.0162	0.4785	54.6089
rs7864771	9	107853296	A/G	0.326	0.326	0.0116	0.011	0.2968	60.809
rs7864771	9	107853296	A/G	0.3249	0.3249	0.0116	0.0131	0.3788	60.809
rs59179413	9	107891888	G/A	0.0298	0.0298	0.0116	0.0292	0.6955	51.4088
rs3124017	9	107873197	C/T	0.7515	0.2485	0.0115	0.0123	0.3536	20.7835
rs2472469	9	107706935	C/T	0.5626	0.4374	0.0115	0.01	0.2547	133.217
rs75947027	9	108530244	C/T	0.0557	0.0557	0.0115	0.0304	0.704	35.1768
rs2575874	9	107676758	G/A	0.8484	0.1516	0.0115	0.0149	0.441	53.2215
rs79710300	9	107905472	T/G	0.0342	0.0342	0.0115	0.0335	0.734	41.2716
rs4351469	9	107736145	C/A	0.7298	0.2702	0.0115	0.0142	0.4205	143.071
rs76125870	9	107973934	G/A	0.0395	0.0395	0.0115	0.0373	0.7598	69.8814
rs741738	11	309508	A/G	0.1902	0.1902	0.0115	0.0158	0.4715	71.7466
rs34165419	9	107676026	T/C	0.1091	0.1091	0.0115	0.0192	0.5538	22.1191
rs741738	11	309508	A/G	0.1819	0.1819	0.0115	0.0123	0.3527	71.7466
rs2027399	9	107743287	A/G	0.4196	0.4196	0.0115	0.0106	0.283	72.1006
rs111814942	9	107786669	T/C	0.0872	0.0872	0.0115	0.0184	0.5384	57.282
rs7864771	9	107853296	A/G	0.3248	0.3248	0.0115	0.0131	0.3844	60.809
rs1501459	9	107746793	C/T	0.5482	0.4518	0.0115	0.0115	0.3174	48.0846
rs4742937	9	107780966	C/T	0.211	0.211	0.0114	0.0153	0.4558	105.643
rs140743650	9	108338473	T/G	0.0783	0.0783	0.0114	0.0266	0.668	39.6205
rs9775637	9	107848594	C/T	0.3709	0.3709	0.0114	0.0103	0.2744	84.3283
rs2472469	9	107706935	C/T	0.5626	0.4374	0.0114	0.01	0.2612	133.217
rs75947027	9	108530244	C/T	0.0577	0.0577	0.0114	0.0265	0.6708	35.1768
rs111814942	9	107786669	T/C	0.0872	0.0872	0.0114	0.0184	0.5415	57.282
rs140743650	9	108338473	T/G	0.0784	0.0784	0.0114	0.0221	0.6111	39.6205
rs34165419	9	107676026	T/C	0.1089	0.1089	0.0114	0.0194	0.5613	22.1191
rs34910982	9	107719241	T/C	0.0173	0.0173	0.0114	0.0466	0.8086	19.5328
rs34165419	9	107676026	T/C	0.1091	0.1091	0.0114	0.0192	0.5569	22.1191
rs9695887	9	107867295	A/G	0.1775	0.1775	0.0114	0.0149	0.4459	160.188
rs882992	9	107827911	G/A	0.7009	0.2991	0.0114	0.0114	0.3209	26.3898
rs141366790	9	107723647	C/A	0.0232	0.0232	0.0114	0.0354	0.7507	97.4167
rs7864771	9	107853296	A/G	0.325	0.325	0.0113	0.0131	0.3895	60.809
rs9695887	9	107867295	A/G	0.1833	0.1833	0.0113	0.0134	0.3985	160.188
rs2027399	9	107743287	A/G	0.4214	0.4214	0.0113	0.0095	0.2323	72.1006
rs2487052	9	107686405	T/C	0.2576	0.2576	0.0113	0.0117	0.3381	226.189
rs2575874	9	107676758	G/A	0.8485	0.1515	0.0113	0.0149	0.4515	53.2215
rs914544	9	107607212	C/T	0.0302	0.0302	0.0113	0.031	0.7184	19.648
rs10991411	9	107684276	C/T	0.0851	0.0851	0.0113	0.0212	0.5934	41.8327
rs914544	9	107607212	C/T	0.0302	0.0302	0.0113	0.0311	0.7192	19.648
rs4351469	9	107736145	C/A	0.7298	0.2702	0.0113	0.0142	0.4287	143.071
rs10991414	9	107685589	C/T	0.1287	0.1287	0.0113	0.0151	0.4537	30.5721
rs10991411	9	107684276	C/T	0.0846	0.0846	0.0113	0.0221	0.61	41.8327
rs9775637	9	107848594	C/T	0.371	0.371	0.0113	0.0105	0.2886	84.3283
rs10991414	9	107685589	C/T	0.1261	0.1261	0.0113	0.0193	0.5601	30.5721
rs882992	9	107827911	G/A	0.7009	0.2991	0.0113	0.0114	0.3307	26.3898
rs2487052	9	107686405	T/C	0.2692	0.2692	0.0113	0.0115	0.3301	226.189
rs2575874	9	107676758	G/A	0.8489	0.1511	0.0113	0.0179	0.5331	53.2215
rs7864842	9	107785968	A/G	0.5285	0.4715	0.0112	0.0103	0.2833	159.817
rs9695887	9	107867295	A/G	0.1728	0.1728	0.0112	0.0122	0.3579	160.188
rs498275	9	107791702	A/G	0.3033	0.3033	0.0112	0.0133	0.4025	74.4563
rs2472492	9	107697012	C/T	0.6294	0.3706	0.0112	0.011	0.313	53.9486
rs741738	11	309508	A/G	0.1822	0.1822	0.0112	0.0131	0.3986	71.7466
rs2575874	9	107676758	G/A	0.8342	0.1658	0.0112	0.0133	0.4013	53.2215
rs2472510	9	107683122	G/T	0.325	0.325	0.0112	0.0099	0.2615	30.6816
rs7864842	9	107785968	A/G	0.5285	0.4715	0.0112	0.0103	0.2863	159.817
rs62569482	9	107744979	T/C	0.0554	0.0554	0.0112	0.023	0.6302	65.8973
rs34165419	9	107676026	T/C	0.1091	0.1091	0.0111	0.0193	0.5675	22.1191
rs3124018	9	107869845	G/A	0.0601	0.0601	0.0111	0.0228	0.6264	22.4287
rs2575874	9	107676758	G/A	0.8485	0.1515	0.0111	0.0149	0.4612	53.2215
rs7864842	9	107785968	A/G	0.5276	0.4724	0.0111	0.0098	0.2645	159.817
rs59179413	9	107891888	G/A	0.0298	0.0298	0.0111	0.0294	0.7077	51.4088
rs2027399	9	107743287	A/G	0.4215	0.4215	0.0111	0.0094	0.2435	72.1006
rs10991414	9	107685589	C/T	0.1264	0.1264	0.0111	0.0193	0.568	30.5721
rs12346762	9	107875603	T/G	0.1544	0.1544	0.0111	0.0146	0.4546	22.234
rs62569482	9	107744979	T/C	0.0554	0.0554	0.0111	0.023	0.6336	65.8973
rs2487052	9	107686405	T/C	0.267	0.267	0.011	0.0111	0.3215	226.189
rs62569482	9	107744979	T/C	0.0554	0.0554	0.011	0.023	0.6369	65.8973
rs2472469	9	107706935	C/T	0.551	0.449	0.011	0.0104	0.2874	133.217
rs59179413	9	107891888	G/A	0.0319	0.0319	0.011	0.0297	0.7146	51.4088
rs76125870	9	107973934	G/A	0.0436	0.0436	0.011	0.0294	0.7112	69.8814
rs7864771	9	107853296	A/G	0.3176	0.3176	0.011	0.0106	0.3015	60.809
rs56310223	9	107695882	A/G	0.1272	0.1272	0.011	0.0155	0.4856	30.5965
rs62569482	9	107744979	T/C	0.0554	0.0554	0.011	0.023	0.6354	65.8973
rs111814942	9	107786669	T/C	0.0898	0.0898	0.011	0.0189	0.567	57.282
rs882992	9	107827911	G/A	0.7021	0.2979	0.011	0.0109	0.3173	26.3898
rs2472469	9	107706935	C/T	0.5688	0.4312	0.011	0.0104	0.2985	133.217
rs59179413	9	107891888	G/A	0.034	0.034	0.011	0.0345	0.7528	51.4088
rs113647163	9	107655596	A/G	0.0586	0.0586	0.0109	0.0242	0.6543	27.9026
rs170621	9	107803370	A/G	0.5227	0.4773	0.0109	0.0122	0.3745	86.5403
rs2575874	9	107676758	G/A	0.8485	0.1515	0.0109	0.0148	0.4676	53.2215
rs10991411	9	107684276	C/T	0.09	0.09	0.0109	0.018	0.5486	41.8327
rs882992	9	107827911	G/A	0.7009	0.2991	0.0109	0.0114	0.3493	26.3898
rs56310223	9	107695882	A/G	0.1272	0.1272	0.0108	0.0155	0.4922	30.5965
rs7864771	9	107853296	A/G	0.326	0.326	0.0108	0.0109	0.3263	60.809
rs34165419	9	107676026	T/C	0.1091	0.1091	0.0108	0.0193	0.5799	22.1191
rs7864771	9	107853296	A/G	0.3177	0.3177	0.0108	0.0105	0.3064	60.809
rs17617068	5	179168097	C/T	0.3371	0.3371	0.0108	0.0097	0.2665	56.9494
rs2487052	9	107686405	T/C	0.2664	0.2664	0.0108	0.0111	0.3341	226.189
rs9775637	9	107848594	C/T	0.3709	0.3709	0.0108	0.0103	0.3008	84.3283
rs882992	9	107827911	G/A	0.7009	0.2991	0.0108	0.0114	0.352	26.3898
rs2016226	9	107749399	C/T	0.1899	0.1899	0.0108	0.0134	0.4206	31.6487
rs2575874	9	107676758	G/A	0.8485	0.1515	0.0108	0.0149	0.4745	53.2215
rs2487046	9	107692229	G/A	0.6315	0.3685	0.0108	0.0108	0.3233	166.731
rs4149275	9	107638507	G/A	0.1317	0.1317	0.0108	0.0154	0.4923	33.1212
rs2487046	9	107692229	G/A	0.6183	0.3817	0.0107	0.0111	0.3321	166.731
rs882992	9	107827911	G/A	0.6992	0.3008	0.0107	0.012	0.3691	26.3898
rs9775637	9	107848594	C/T	0.3709	0.3709	0.0107	0.0103	0.3026	84.3283
rs498275	9	107791702	A/G	0.309	0.309	0.0107	0.0112	0.3421	74.4563
rs74655031	9	108185371	C/T	0.0319	0.0319	0.0107	0.0375	0.7747	51.8284
rs13302605	9	107830154	T/C	0.1346	0.1346	0.0107	0.0188	0.5719	54.6089
rs3124017	9	107873197	C/T	0.7431	0.2569	0.0107	0.0147	0.4683	20.7835
rs117432548	9	107723310	T/C	0.0806	0.0806	0.0107	0.0216	0.6235	25.9406
rs2249891	9	107624242	G/A	0.0883	0.0883	0.0107	0.0186	0.5655	21.0955
rs74655031	9	108185371	C/T	0.0312	0.0312	0.0107	0.0391	0.7862	51.8284
rs3124018	9	107869845	G/A	0.0601	0.0601	0.0106	0.0228	0.6452	22.4287
rs7864771	9	107853296	A/G	0.3177	0.3177	0.0106	0.0105	0.3125	60.809
rs498275	9	107791702	A/G	0.3085	0.3085	0.0106	0.0111	0.3424	74.4563
rs117432548	9	107723310	T/C	0.0751	0.0751	0.0106	0.0209	0.6122	25.9406
rs170621	9	107803370	A/G	0.5229	0.4771	0.0106	0.0122	0.3895	86.5403
rs3124017	9	107873197	C/T	0.7426	0.2574	0.0106	0.0145	0.4665	20.7835
rs76125870	9	107973934	G/A	0.0436	0.0436	0.0106	0.0293	0.7203	69.8814
rs78671079	9	107801445	C/T	0.0418	0.0418	0.0106	0.026	0.6861	42.4818
rs2575874	9	107676758	G/A	0.8485	0.1515	0.0106	0.0149	0.4828	53.2215
rs111814942	9	107786669	T/C	0.0872	0.0872	0.0106	0.0184	0.5705	57.282
rs10991411	9	107684276	C/T	0.093	0.093	0.0106	0.0176	0.5534	41.8327
rs117930054	9	107638194	A/G	0.0333	0.0333	0.0106	0.029	0.7201	55.838
rs2487046	9	107692229	G/A	0.6259	0.3741	0.0105	0.0104	0.3152	166.731
rs7864842	9	107785968	A/G	0.5285	0.4715	0.0105	0.0103	0.3157	159.817
rs3124017	9	107873197	C/T	0.7504	0.2496	0.0105	0.0109	0.3346	20.7835
rs78671079	9	107801445	C/T	0.0384	0.0384	0.0105	0.032	0.7452	42.4818
rs2472469	9	107706935	C/T	0.5584	0.4416	0.0105	0.0093	0.2624	133.217
rs3124017	9	107873197	C/T	0.7538	0.2462	0.0105	0.0117	0.3758	20.7835
rs9775637	9	107848594	C/T	0.3709	0.3709	0.0105	0.0103	0.3153	84.3283
rs111814942	9	107786669	T/C	0.0898	0.0898	0.0105	0.0189	0.585	57.282
rs12686565	9	107739152	C/A	0.3622	0.3622	0.0105	0.0097	0.2812	182.712
rs2027399	9	107743287	A/G	0.4317	0.4317	0.0105	0.0125	0.4085	72.1006
rs9775637	9	107848594	C/T	0.375	0.375	0.0105	0.0107	0.3349	84.3283
rs9775637	9	107848594	C/T	0.3709	0.3709	0.0105	0.0103	0.316	84.3283
rs10991411	9	107684276	C/T	0.0846	0.0846	0.0104	0.0221	0.6383	41.8327
rs2575874	9	107676758	G/A	0.8485	0.1515	0.0104	0.0149	0.4892	53.2215
rs4351469	9	107736145	C/A	0.7297	0.2703	0.0104	0.0142	0.4639	143.071
rs141366790	9	107723647	C/A	0.0231	0.0231	0.0104	0.0366	0.7771	97.4167
rs2016226	9	107749399	C/T	0.1832	0.1832	0.0104	0.0131	0.4313	31.6487
rs2487046	9	107692229	G/A	0.6176	0.3824	0.0104	0.0097	0.2827	166.731
rs2487052	9	107686405	T/C	0.2576	0.2576	0.0104	0.0117	0.3787	226.189
rs3124017	9	107873197	C/T	0.7538	0.2462	0.0104	0.0117	0.3784	20.7835
rs4149275	9	107638507	G/A	0.1372	0.1372	0.0104	0.0142	0.4628	33.1212
rs2487052	9	107686405	T/C	0.2695	0.2695	0.0104	0.0114	0.3654	226.189
rs4149275	9	107638507	G/A	0.1317	0.1317	0.0104	0.0155	0.5081	33.1212
rs2575874	9	107676758	G/A	0.8485	0.1515	0.0104	0.0149	0.4924	53.2215
rs113647163	9	107655596	A/G	0.0561	0.0561	0.0104	0.0238	0.6637	27.9026
rs4742941	9	107866405	G/T	0.385	0.385	0.0103	0.0116	0.3725	120.351
rs2027399	9	107743287	A/G	0.4196	0.4196	0.0103	0.0105	0.3335	72.1006
rs10991411	9	107684276	C/T	0.0932	0.0932	0.0103	0.0174	0.5555	41.8327
rs741738	11	309508	A/G	0.1828	0.1828	0.0103	0.0131	0.4345	71.7466
rs117930054	9	107638194	A/G	0.0333	0.0333	0.0103	0.0291	0.7266	55.838
rs882992	9	107827911	G/A	0.7021	0.2979	0.0103	0.0109	0.3498	26.3898
rs2487052	9	107686405	T/C	0.2576	0.2576	0.0103	0.0117	0.3833	226.189
rs9775637	9	107848594	C/T	0.375	0.375	0.0103	0.0108	0.3456	84.3283
rs12686565	9	107739152	C/A	0.3532	0.3532	0.0103	0.0108	0.3469	182.712
rs882992	9	107827911	G/A	0.7021	0.2979	0.0103	0.0109	0.3496	26.3898
rs2900395	9	107820411	A/C	0.4129	0.4129	0.0103	0.0103	0.3227	43.7024
rs2487052	9	107686405	T/C	0.2681	0.2681	0.0103	0.0139	0.462	226.189
rs141366790	9	107723647	C/A	0.0241	0.0241	0.0103	0.0419	0.807	97.4167
rs741738	11	309508	A/G	0.1799	0.1799	0.0102	0.0137	0.461	71.7466
rs170621	9	107803370	A/G	0.5182	0.4818	0.0102	0.0102	0.3199	86.5403
rs34165419	9	107676026	T/C	0.1091	0.1091	0.0102	0.0193	0.6022	22.1191
rs741738	11	309508	A/G	0.1799	0.1799	0.0102	0.0137	0.4603	71.7466
rs741738	11	309508	A/G	0.1799	0.1799	0.0102	0.0137	0.4605	71.7466
rs3124017	9	107873197	C/T	0.7542	0.2458	0.0102	0.0118	0.3931	20.7835
rs2487052	9	107686405	T/C	0.2576	0.2576	0.0102	0.0117	0.3893	226.189
rs882992	9	107827911	G/A	0.7009	0.2991	0.0102	0.0114	0.3749	26.3898
rs4742941	9	107866405	G/T	0.3905	0.3905	0.0102	0.0105	0.3406	120.351
rs141060507	9	108412126	C/T	0.1558	0.1558	0.0101	0.0188	0.5904	25.8144
rs78671079	9	107801445	C/T	0.0418	0.0418	0.0101	0.0259	0.7005	42.4818
rs4742941	9	107866405	G/T	0.3905	0.3905	0.0101	0.0105	0.3422	120.351
rs78671079	9	107801445	C/T	0.0417	0.0417	0.0101	0.0258	0.696	42.4818
rs10991411	9	107684276	C/T	0.0928	0.0928	0.0101	0.0172	0.5625	41.8327
rs882992	9	107827911	G/A	0.7021	0.2979	0.0101	0.0109	0.3593	26.3898
rs4742941	9	107866405	G/T	0.3905	0.3905	0.0101	0.0105	0.3438	120.351
rs111814942	9	107786669	T/C	0.0898	0.0898	0.0101	0.0189	0.5991	57.282
rs34910982	9	107719241	T/C	0.0218	0.0218	0.0101	0.0381	0.7914	19.5328
rs2472469	9	107706935	C/T	0.5626	0.4374	0.01	0.01	0.3226	133.217
rs2027399	9	107743287	A/G	0.4316	0.4316	0.01	0.0125	0.4275	72.1006
rs78671079	9	107801445	C/T	0.0417	0.0417	0.01	0.0257	0.699	42.4818
rs7864771	9	107853296	A/G	0.3177	0.3177	0.01	0.0105	0.3426	60.809
rs59179413	9	107891888	G/A	0.0319	0.0319	0.01	0.0297	0.7382	51.4088
rs2487046	9	107692229	G/A	0.6259	0.3741	0.01	0.0104	0.3406	166.731
rs117432548	9	107723310	T/C	0.0809	0.0809	0.01	0.0214	0.6436	25.9406
rs79710300	9	107905472	T/G	0.0344	0.0344	0.01	0.0336	0.768	41.2716
rs741738	11	309508	A/G	0.1828	0.1828	0.01	0.013	0.4457	71.7466
rs56310223	9	107695882	A/G	0.1208	0.1208	0.01	0.0152	0.5151	30.5965
rs10991411	9	107684276	C/T	0.09	0.09	0.01	0.018	0.5814	41.8327
rs11999215	9	107830552	G/A	0.0649	0.0649	0.01	0.0265	0.7081	21.4212
rs7864771	9	107853296	A/G	0.3179	0.3179	0.01	0.0105	0.3474	60.809
[truncated: 5,504 more rows]
