# Supplementary material for: Mendelian randomization reveals probucol’s preventive role in Behçet’s disease via circulating metabolites
Source: Sci Rep. 2025 Mar 21;15:9722. doi: 10.1038/s41598-025-93644-8 (PMC11928609; doi:10.1038/s41598-025-93644-8)
Supplement: Supplementary file 7 — Supplementary Information 7. [file 41598_2025_93644_MOESM7_ESM.xlsx]

## Sheet: Supplementary Table 3
Supplementary Table 3 SNPs basic information table(circulating metabolites-Behçet's disease).
SNP	CHR	POS	EA/OA	EAF	MAF	β*	SE	P	F-statistic
rs138658462	8	5485962	G/A	0.0183	0.0183	4.4055	1.3747	0.0014	21.0591
rs112959222	17	5685302	G/T	0.011	0.011	3.4968	1.5873	0.0276	22.0717
rs117376818	15	58798961	A/G	0.0095	0.0095	3.0883	1.5109	0.0409	65.5743
rs117376818	15	58798961	A/G	0.0095	0.0095	3.0883	1.5109	0.0409	66.2263
rs11658176	17	48049556	A/C	0.0254	0.0254	2.7937	1.0268	0.0065	22.2388
rs183364761	5	137305295	T/C	0.0059	0.0059	2.497	1.9118	0.1915	21.6006
rs41293995	10	5989505	A/C	0.038	0.038	2.4414	0.8431	0.0038	27.6657
rs41293995	10	5989505	A/C	0.038	0.038	2.4414	0.8431	0.0038	21.6112
rs41293995	10	5989505	A/C	0.038	0.038	2.4414	0.8431	0.0038	24.9854
rs41293995	10	5989505	A/C	0.038	0.038	2.4414	0.8431	0.0038	29.8849
rs41293995	10	5989505	A/C	0.038	0.038	2.4414	0.8431	0.0038	19.8222
rs144485253	13	35765837	G/A	0.0255	0.0255	2.3825	1.0114	0.0185	23.214
rs148776601	20	23941397	T/C	0.0258	0.0258	2.1585	0.9425	0.022	20.2039
rs73022785	6	160178076	C/T	0.0177	0.0177	2.106	1.0222	0.0394	24.9917
rs76515942	2	210359423	C/T	0.0146	0.0146	2.01	0.8554	0.0188	49.6105
rs139630820	15	59984760	T/C	0.0062	0.0062	1.9658	1.8764	0.2948	33.8339
rs75972160	10	20347619	A/G	0.0347	0.0347	1.8314	0.7836	0.0194	21.7827
rs111960065	1	176277182	C/T	0.0145	0.0145	1.5723	1.1949	0.1882	22.8781
rs138931128	3	133967993	G/T	0.0084	0.0084	1.5406	1.612	0.3392	20.2947
rs79541515	18	9000042	C/T	0.0363	0.0363	1.4778	0.7142	0.0385	24.2741
rs73084400	3	53566677	T/C	0.0371	0.0371	1.3939	0.6978	0.0458	20.2358
rs2532037	19	45697803	C/T	0.0251	0.0251	1.2662	0.8736	0.1472	27.4708
rs79038462	2	220674583	A/G	0.0556	0.0556	1.1975	0.6212	0.0539	23.2853
rs185415345	1	56625395	A/G	0.0178	0.0178	1.1971	1.0301	0.2452	31.3823
rs185415345	1	56625395	A/G	0.0178	0.0178	1.1971	1.0301	0.2452	35.2754
rs185415345	1	56625395	A/G	0.0178	0.0178	1.1971	1.0301	0.2452	37.7879
rs142130958	19	11190652	A/G	0.1184	0.1184	1.1889	0.4359	0.0064	164.423
rs142130958	19	11190652	A/G	0.1184	0.1184	1.1889	0.4359	0.0064	182.845
rs115652491	4	184830952	T/C	0.0094	0.0094	1.1832	1.5333	0.4403	19.7141
rs114010714	4	141874558	A/G	0.0252	0.0252	1.1345	0.8485	0.1812	20.3929
rs148501740	17	71483932	T/C	0.0357	0.0357	1.1302	0.7706	0.1425	19.8594
rs632557	1	230398102	G/A	0.9564	0.0436	1.0868	0.681	0.1105	24.4158
rs632557	1	230398102	G/A	0.9564	0.0436	1.0868	0.681	0.1105	26.1099
rs632557	1	230398102	G/A	0.9564	0.0436	1.0868	0.681	0.1105	23.3869
rs28531961	1	187230184	A/G	0.0311	0.0311	1.0434	0.5092	0.0404	20.2636
rs56129415	15	34275923	T/C	0.0157	0.0157	1.0311	1.088	0.3433	20.6041
rs56129415	15	34275923	T/C	0.0157	0.0157	1.0311	1.088	0.3433	23.119
rs78425537	13	60551402	A/G	0.0586	0.0586	0.9617	0.5908	0.1036	26.6472
rs79081131	4	78537906	T/C	0.1099	0.1099	0.9437	0.4449	0.0339	19.7037
rs113026608	18	10816055	A/G	0.0106	0.0106	0.92	1.4215	0.5175	20.137
rs72757871	9	119212415	C/A	0.0333	0.0333	0.9017	0.7733	0.2436	22.5674
rs116701056	5	109462070	A/G	0.01	0.01	0.8996	1.3874	0.5167	23.5814
rs74898104	7	55305717	C/T	0.044	0.044	0.8639	0.4629	0.062	21.7121
rs113565903	1	26512556	T/C	0.0296	0.0296	0.7764	0.7766	0.3174	21.4515
rs41279714	1	109813485	T/C	0.0438	0.0438	0.7755	0.6844	0.2572	19.9947
rs75912392	19	35436678	T/C	0.0319	0.0319	0.7621	0.7801	0.3286	19.9692
rs35709627	7	72999171	A/G	0.0514	0.0514	0.7607	0.6154	0.2164	20.5758
rs72706896	1	153276067	G/A	0.0558	0.0558	0.7346	0.5922	0.2148	20.2597
rs1833721	5	164894962	G/T	0.8433	0.1567	0.7153	0.3787	0.0589	21.9609
rs34193357	19	57681388	T/C	0.2358	0.2358	0.6845	0.324	0.0346	22.9933
rs17362684	5	113873231	A/C	0.0924	0.0924	0.6605	0.4699	0.1598	21.383
rs193084249	1	26987646	G/A	0.024	0.024	0.6154	0.919	0.5031	23.9111
rs193084249	1	26987646	G/A	0.024	0.024	0.6154	0.919	0.5031	33.3148
rs193084249	1	26987646	G/A	0.024	0.024	0.6154	0.919	0.5031	33.8548
rs117048243	18	75082292	A/G	0.0393	0.0393	0.5951	0.3005	0.0477	20.5593
rs117048243	18	75082292	A/G	0.0393	0.0393	0.5951	0.3005	0.0477	23.589
rs114459494	3	185775999	A/G	0.0245	0.0245	0.5809	0.8951	0.5163	19.7405
rs150110425	2	176787398	A/G	0.0231	0.0231	0.5568	0.4612	0.2273	20.5685
rs116852869	16	28622480	C/T	0.0097	0.0097	0.5475	1.5269	0.7199	20.6133
rs6933060	6	155548082	T/C	0.8593	0.1407	0.5383	0.3912	0.1688	22.8181
rs821840	16	56993886	G/A	0.3255	0.3255	0.5297	0.2903	0.0681	35.545
rs821840	16	56993886	G/A	0.3255	0.3255	0.5297	0.2903	0.0681	87.148
rs821840	16	56993886	G/A	0.3255	0.3255	0.5297	0.2903	0.0681	21.7059
rs821840	16	56993886	G/A	0.3255	0.3255	0.5297	0.2903	0.0681	90.9919
rs821840	16	56993886	G/A	0.3255	0.3255	0.5297	0.2903	0.0681	61.9918
rs821840	16	56993886	G/A	0.3255	0.3255	0.5297	0.2903	0.0681	34.7542
rs36091905	22	39629373	A/G	0.0135	0.0135	0.4767	1.2453	0.7019	21.251
rs36091905	22	39629373	A/G	0.0135	0.0135	0.4767	1.2453	0.7019	21.9739
rs36091905	22	39629373	A/G	0.0135	0.0135	0.4767	1.2453	0.7019	20.1683
rs13298772	9	5934989	C/T	0.0505	0.0505	0.476	0.6184	0.4414	144.071
rs11881934	19	57707253	A/G	0.1898	0.1898	0.4703	0.3488	0.1776	20.2385
rs80090631	17	67540439	C/T	0.0241	0.0241	0.4674	0.915	0.6095	21.1306
rs137992968	19	11239696	T/C	0.0257	0.0257	0.4581	0.8692	0.5981	36.159
rs11633043	15	58837722	A/G	0.1658	0.1658	0.4533	0.1848	0.0142	53.8539
rs11633043	15	58837722	A/G	0.1658	0.1658	0.4533	0.1848	0.0142	63.8444
rs11633043	15	58837722	A/G	0.1658	0.1658	0.4533	0.1848	0.0142	90.6075
rs11633043	15	58837722	A/G	0.1658	0.1658	0.4533	0.1848	0.0142	68.4476
rs11633043	15	58837722	A/G	0.1658	0.1658	0.4533	0.1848	0.0142	25.336
rs11633043	15	58837722	A/G	0.1658	0.1658	0.4533	0.1848	0.0142	22.8378
rs11633043	15	58837722	A/G	0.1658	0.1658	0.4533	0.1848	0.0142	66.2647
rs78277055	11	57010037	T/C	0.0677	0.0677	0.4527	0.5257	0.3892	24.7727
rs5009451	4	61862621	C/T	0.388	0.388	0.4405	0.2336	0.0593	20.8267
rs2246192	11	20141839	A/G	0.4157	0.4157	0.4358	0.1724	0.0115	23.11
rs117771152	9	127059548	C/T	0.0255	0.0255	0.4295	0.8547	0.6153	20.2262
rs117771152	9	127059548	C/T	0.0255	0.0255	0.4295	0.8547	0.6153	20.5317
rs117771152	9	127059548	C/T	0.0255	0.0255	0.4295	0.8547	0.6153	20.8647
rs117771152	9	127059548	C/T	0.0255	0.0255	0.4295	0.8547	0.6153	20.0557
rs12195227	6	139964113	A/G	0.0128	0.0128	0.424	1.2004	0.7239	19.7304
rs73214679	8	19510168	C/T	0.2207	0.2207	0.419	0.2436	0.0854	24.851
rs79915079	19	11229066	A/G	0.0449	0.0449	0.3845	0.2863	0.1793	34.7077
rs117488844	8	56352562	G/A	0.0325	0.0325	0.3785	0.5914	0.5221	19.9121
rs79070637	4	84891973	A/G	0.0139	0.0139	0.3749	1.1791	0.7505	20.3558
rs9941622	2	169902115	C/T	0.1501	0.1501	0.374	0.1832	0.0412	22.4418
rs2711740	12	105978253	A/C	0.837	0.163	0.3715	0.2617	0.1557	30.0648
rs2711740	12	105978253	A/C	0.837	0.163	0.3715	0.2617	0.1557	28.8102
rs77697917	17	41840849	T/C	0.029	0.029	0.3576	0.833	0.6677	31.3503
rs77697917	17	41840849	T/C	0.029	0.029	0.3576	0.833	0.6677	20.2572
rs77697917	17	41840849	T/C	0.029	0.029	0.3576	0.833	0.6677	20.3075
rs4746113	10	74071178	A/G	0.4691	0.4691	0.3574	0.1662	0.0315	20.0028
rs7232331	18	47886810	C/T	0.1359	0.1359	0.3444	0.235	0.1427	24.5007
rs12570792	10	18847594	C/A	0.3335	0.3335	0.3417	0.2986	0.2524	21.2976
rs4620726	11	67403833	C/T	0.8525	0.1475	0.3371	0.2429	0.1653	20.2433
rs61943879	12	132666168	G/A	0.2008	0.2008	0.3364	0.3387	0.3206	20.7989
rs78383009	10	49914012	G/A	0.0274	0.0274	0.334	0.8299	0.6873	21.142
rs78383009	10	49914012	G/A	0.0274	0.0274	0.334	0.8299	0.6873	25.7067
rs78383009	10	49914012	G/A	0.0274	0.0274	0.334	0.8299	0.6873	20.6845
rs78383009	10	49914012	G/A	0.0274	0.0274	0.334	0.8299	0.6873	21.2924
rs13234157	7	72971728	A/C	0.1159	0.1159	0.324	0.2223	0.1449	53.934
rs11236028	11	73875316	T/C	0.2737	0.2737	0.3233	0.1597	0.0429	22.1801
rs117554760	18	30750252	T/C	0.0718	0.0718	0.3209	0.529	0.5441	21.735
rs4596437	5	145914633	A/G	0.9156	0.0844	0.318	0.4078	0.4356	22.1608
rs1081025	6	99559773	T/G	0.1272	0.1272	0.3179	0.1733	0.0666	20.9585
rs76486017	18	48210865	A/G	0.0124	0.0124	0.3069	0.5173	0.553	28.2323
rs115534052	4	75128036	G/A	0.0162	0.0162	0.3006	0.7297	0.6804	20.4813
rs115534052	4	75128036	G/A	0.0162	0.0162	0.3006	0.7297	0.6804	20.6939
rs13141053	4	88212545	A/G	0.4	0.4	0.2956	0.1435	0.0394	26.0811
rs10779836	1	230303150	T/C	0.7459	0.2541	0.2939	0.1527	0.0542	25.927
rs10779836	1	230303150	T/C	0.7459	0.2541	0.2939	0.1527	0.0542	19.8642
rs10779836	1	230303150	T/C	0.7459	0.2541	0.2939	0.1527	0.0542	26.2838
rs139872716	11	60958040	A/G	0.0156	0.0156	0.2936	1.2047	0.8075	24.8477
rs572498	15	35070756	C/T	0.7619	0.2381	0.2934	0.1568	0.0612	20.4417
rs118078732	6	74851060	T/C	0.0083	0.0083	0.293	1.1999	0.8071	21.0532
rs6957745	7	73056750	C/T	0.1866	0.1866	0.2827	0.185	0.1266	19.6025
rs6957745	7	73056750	C/T	0.1866	0.1866	0.2827	0.185	0.1266	23.9731
rs6957745	7	73056750	C/T	0.1866	0.1866	0.2827	0.185	0.1266	33.113
rs6957745	7	73056750	C/T	0.1866	0.1866	0.2827	0.185	0.1266	28.7862
rs6957745	7	73056750	C/T	0.1866	0.1866	0.2827	0.185	0.1266	29.6435
rs73066442	7	21592973	G/A	0.2105	0.2105	0.2807	0.1836	0.1263	38.6817
rs632271	11	65042638	C/T	0.028	0.028	0.2807	0.811	0.7292	23.9021
rs73066442	7	21592973	G/A	0.2105	0.2105	0.2807	0.1836	0.1263	39.0215
rs632271	11	65042638	C/T	0.028	0.028	0.2807	0.811	0.7292	20.2836
rs7978792	12	129692152	C/A	0.1019	0.1019	0.277	0.4494	0.5377	20.075
rs11034579	11	38092668	C/T	0.0297	0.0297	0.275	0.82	0.7373	19.9178
rs6754295	2	21206183	G/T	0.3938	0.3938	0.2741	0.1539	0.075	21.7106
rs73424577	15	58869185	G/A	0.029	0.029	0.2723	0.8075	0.7359	70.7124
rs73424577	15	58869185	G/A	0.029	0.029	0.2723	0.8075	0.7359	67.9801
rs73424577	15	58869185	G/A	0.029	0.029	0.2723	0.8075	0.7359	37.7132
rs10832313	11	14922363	G/A	0.0665	0.0665	0.2701	0.3292	0.4119	20.1395
rs6544366	2	21204025	T/G	0.3942	0.3942	0.2698	0.1541	0.0799	39.2218
rs6544366	2	21204025	T/G	0.3942	0.3942	0.2698	0.1541	0.0799	33.6827
rs6544366	2	21204025	T/G	0.3942	0.3942	0.2698	0.1541	0.0799	31.8666
rs6544366	2	21204025	T/G	0.3942	0.3942	0.2698	0.1541	0.0799	33.9435
rs6544366	2	21204025	T/G	0.3942	0.3942	0.2698	0.1541	0.0799	21.4027
rs6544366	2	21204025	T/G	0.3942	0.3942	0.2698	0.1541	0.0799	33.7383
rs62182413	2	189979936	C/T	0.182	0.182	0.2676	0.1999	0.1806	22.1254
rs62182413	2	189979936	C/T	0.182	0.182	0.2676	0.1999	0.1806	20.0174
rs78318628	15	58868244	T/C	0.1494	0.1494	0.2663	0.2245	0.2355	24.7766
rs13239736	7	142327843	G/T	0.2561	0.2561	0.2623	0.2188	0.2306	20.9837
rs61869050	11	1784133	A/G	0.0486	0.0486	0.2581	0.6831	0.7055	21.1215
rs11125502	2	24439917	T/C	0.7073	0.2927	0.2563	0.2989	0.3912	20.1155
rs673548	2	21237544	A/G	0.3874	0.3874	0.2558	0.158	0.1055	24.6593
rs673548	2	21237544	A/G	0.3874	0.3874	0.2558	0.158	0.1055	49.9403
rs438811	19	45416741	T/C	0.2063	0.2063	0.2529	0.1869	0.176	39.3262
rs438811	19	45416741	T/C	0.2063	0.2063	0.2529	0.1869	0.176	54.1556
rs11204049	8	19351226	G/T	0.8274	0.1726	0.2525	0.1898	0.1835	19.5803
rs483082	19	45416178	T/G	0.2062	0.2062	0.25	0.1863	0.1797	54.6701
rs74561492	2	211300502	T/C	0.0447	0.0447	0.2458	0.6556	0.7077	80.2669
rs429358	19	45411941	C/T	0.1369	0.1369	0.2437	0.2157	0.2586	32.9314
rs429358	19	45411941	C/T	0.1369	0.1369	0.2437	0.2157	0.2586	34.8691
rs429358	19	45411941	C/T	0.1369	0.1369	0.2437	0.2157	0.2586	35.7864
rs429358	19	45411941	C/T	0.1369	0.1369	0.2437	0.2157	0.2586	30.5249
rs429358	19	45411941	C/T	0.1369	0.1369	0.2437	0.2157	0.2586	46.5484
rs429358	19	45411941	C/T	0.1369	0.1369	0.2437	0.2157	0.2586	42.3589
rs429358	19	45411941	C/T	0.1369	0.1369	0.2437	0.2157	0.2586	23.8626
rs34346326	7	73016181	C/T	0.1647	0.1647	0.243	0.2088	0.2445	61.2143
rs34346326	7	73016181	C/T	0.1647	0.1647	0.243	0.2088	0.2445	70.2395
rs10184290	2	21093216	C/T	0.0682	0.0682	0.2394	0.3156	0.4482	32.5224
rs10184290	2	21093216	C/T	0.0682	0.0682	0.2394	0.3156	0.4482	37.5206
rs7238201	18	47234614	G/A	0.5012	0.4988	0.2328	0.14	0.0963	24.8019
rs80241907	1	172546211	G/A	0.0145	0.0145	0.2326	1.1277	0.8366	23.52
rs55664807	2	211593414	G/A	0.5316	0.4684	0.2318	0.1494	0.1208	99.6235
rs2827111	21	23260324	G/A	0.2657	0.2657	0.2304	0.1509	0.1267	21.6088
rs8066484	17	63238114	A/G	0.1716	0.1716	0.2301	0.1573	0.1435	22.3835
rs11652957	17	45419139	G/A	0.1543	0.1543	0.228	0.2599	0.3805	21.7199
rs650458	6	8245779	T/C	0.2901	0.2901	0.2275	0.208	0.2743	21.758
rs10514065	5	75675319	T/G	0.3324	0.3324	0.2243	0.2931	0.4442	21.9303
rs7044769	9	119948458	T/C	0.0483	0.0483	0.2238	0.6349	0.7244	22.8353
rs41501646	11	62188072	G/A	0.0156	0.0156	0.2221	1.2264	0.8563	28.012
rs6494025	15	58876786	T/C	0.03	0.03	0.2221	0.7954	0.7801	81.6939
rs6494025	15	58876786	T/C	0.03	0.03	0.2221	0.7954	0.7801	38.1717
rs16940472	15	58835317	A/C	0.1072	0.1072	0.222	0.4378	0.6121	35.5594
rs16940472	15	58835317	A/C	0.1072	0.1072	0.222	0.4378	0.6121	40.65
rs16940472	15	58835317	A/C	0.1072	0.1072	0.222	0.4378	0.6121	40.9363
rs10502724	18	37012708	T/C	0.2262	0.2262	0.2197	0.165	0.1829	21.266
rs11096689	2	21140540	T/C	0.7603	0.2397	0.2191	0.1888	0.2459	42.8219
rs74663814	2	180877888	T/C	0.0601	0.0601	0.2185	0.3051	0.474	20.0178
rs74663814	2	180877888	T/C	0.0601	0.0601	0.2185	0.3051	0.474	20.1106
rs11654217	17	45531884	G/T	0.1545	0.1545	0.2157	0.2608	0.4081	26.1548
rs11654217	17	45531884	G/T	0.1545	0.1545	0.2157	0.2608	0.4081	21.4772
rs11654217	17	45531884	G/T	0.1545	0.1545	0.2157	0.2608	0.4081	20.6743
rs10253042	7	10087524	A/G	0.3899	0.3899	0.2148	0.1723	0.2126	22.3285
rs72836561	17	41926126	T/C	0.032	0.032	0.2117	0.7886	0.7884	36.0539
rs2294264	6	16108431	T/C	0.6343	0.3657	0.2101	0.2083	0.3132	20.2865
rs2294264	6	16108431	T/C	0.6343	0.3657	0.2101	0.2083	0.3132	21.2059
rs4608457	19	20217169	T/C	0.0101	0.0101	0.2088	0.8122	0.7971	27.7092
rs4608457	19	20217169	T/C	0.0101	0.0101	0.2088	0.8122	0.7971	23.0306
rs41272659	2	207634958	A/G	0.0305	0.0305	0.2077	0.8023	0.7957	24.6708
rs12781377	10	30894675	T/C	0.5278	0.4722	0.2068	0.2899	0.4757	20.5417
rs1998848	14	21492229	A/G	0.0604	0.0604	0.2053	0.2279	0.3676	27.6367
rs12750278	1	31178663	G/T	0.1476	0.1476	0.2035	0.1779	0.2527	20.7259
rs570524	9	15295483	T/C	0.9038	0.0962	0.2033	0.3172	0.5215	21.3498
rs570524	9	15295483	T/C	0.9038	0.0962	0.2033	0.3172	0.5215	23.695
rs62274735	3	102150776	C/A	0.2532	0.2532	0.2028	0.2324	0.3829	21.1683
rs10085798	7	15618982	G/A	0.0304	0.0304	0.2017	0.7872	0.7978	19.5813
rs686030	9	15304782	A/C	0.8979	0.1021	0.1977	0.3024	0.5131	36.1575
rs686030	9	15304782	A/C	0.8979	0.1021	0.1977	0.3024	0.5131	32.9851
rs686030	9	15304782	A/C	0.8979	0.1021	0.1977	0.3024	0.5131	32.2363
rs686030	9	15304782	A/C	0.8979	0.1021	0.1977	0.3024	0.5131	23.8956
rs686030	9	15304782	A/C	0.8979	0.1021	0.1977	0.3024	0.5131	27.0678
rs686030	9	15304782	A/C	0.8979	0.1021	0.1977	0.3024	0.5131	24.3358
rs686030	9	15304782	A/C	0.8979	0.1021	0.1977	0.3024	0.5131	23.6931
rs686030	9	15304782	A/C	0.8979	0.1021	0.1977	0.3024	0.5131	31.6948
rs7172127	15	102061971	C/A	0.6558	0.3442	0.1958	0.155	0.2066	23.9536
rs7172127	15	102061971	C/A	0.6558	0.3442	0.1958	0.155	0.2066	23.2179
rs7172127	15	102061971	C/A	0.6558	0.3442	0.1958	0.155	0.2066	23.9086
rs7172127	15	102061971	C/A	0.6558	0.3442	0.1958	0.155	0.2066	23.4189
rs1689797	1	182150978	A/C	0.3068	0.3068	0.191	0.1536	0.2135	20.8804
rs1689797	1	182150978	A/C	0.3068	0.3068	0.191	0.1536	0.2135	21.8251
rs1689797	1	182150978	A/C	0.3068	0.3068	0.191	0.1536	0.2135	25.2789
rs12916	5	74656539	C/T	0.4446	0.4446	0.1904	0.1383	0.1685	66.9515
rs12916	5	74656539	C/T	0.4446	0.4446	0.1904	0.1383	0.1685	70.0207
rs1689791	1	182151909	G/A	0.3073	0.3073	0.1898	0.1535	0.2162	21.8707
rs1689791	1	182151909	G/A	0.3073	0.3073	0.1898	0.1535	0.2162	28.3225
rs1689791	1	182151909	G/A	0.3073	0.3073	0.1898	0.1535	0.2162	20.1999
rs6748365	2	4983257	C/T	0.8124	0.1876	0.1895	0.1682	0.26	19.5654
rs1885277	1	67523784	A/G	0.7998	0.2002	0.1875	0.2355	0.426	20.7141
rs1885277	1	67523784	A/G	0.7998	0.2002	0.1875	0.2355	0.426	25.2377
rs4963275	11	61697658	G/A	0.3268	0.3268	0.186	0.1482	0.2093	20.0183
rs1860357	12	4042534	A/G	0.1041	0.1041	0.186	0.1993	0.3509	22.6697
rs4296389	2	21142994	T/C	0.4557	0.4557	0.1836	0.1793	0.3058	31.6492
rs4296389	2	21142994	T/C	0.4557	0.4557	0.1836	0.1793	0.3058	24.0032
rs56296027	2	21134011	C/T	0.324	0.324	0.1773	0.1439	0.2181	22.902
rs6461876	7	25669467	A/G	0.3171	0.3171	0.1746	0.1664	0.294	21.1155
rs6461876	7	25669467	A/G	0.3171	0.3171	0.1746	0.1664	0.294	20.6251
rs6461876	7	25669467	A/G	0.3171	0.3171	0.1746	0.1664	0.294	21.0151
rs34121855	7	73040814	G/T	0.1687	0.1687	0.1714	0.2078	0.4096	77.9405
rs3786505	19	45490570	G/A	0.3591	0.3591	0.1713	0.1416	0.2264	21.958
rs682915	11	86383994	C/T	0.4087	0.4087	0.1676	0.1399	0.231	23.1604
rs13165227	5	18802079	A/G	0.6272	0.3728	0.1663	0.1573	0.2902	19.9861
rs17817378	15	33896752	A/G	0.0379	0.0379	0.1655	0.5425	0.7603	21.8324
rs2657879	12	56865338	G/A	0.1551	0.1551	0.1642	0.2087	0.4313	314.033
rs2731672	5	176842474	C/T	0.5906	0.4094	0.1608	0.1506	0.2857	66.7474
rs17001002	19	10948031	A/G	0.1753	0.1753	0.1573	0.1815	0.3863	20.4325
rs66587425	15	95843929	C/T	0.1468	0.1468	0.1569	0.2165	0.4685	22.2307
rs12125269	1	76125211	A/C	0.2948	0.2948	0.1561	0.3027	0.6061	19.896
rs13192358	6	150421333	C/T	0.1659	0.1659	0.1553	0.3058	0.6116	20.1467
rs10942734	5	74595194	C/A	0.4816	0.4816	0.1546	0.1397	0.2687	29.4505
rs141622900	19	45426792	A/G	0.0474	0.0474	0.1546	0.3776	0.6822	52.3691
rs6448772	4	31410172	T/C	0.7691	0.2309	0.1536	0.1727	0.3739	21.0912
rs9380395	6	33945361	G/A	0.2994	0.2994	0.1535	0.148	0.2998	20.6778
rs2381461	2	144067374	G/A	0.6835	0.3165	0.1529	0.143	0.2851	21.755
rs17347152	2	213190035	C/T	0.107	0.107	0.1528	0.4612	0.7403	24.0269
rs4432939	5	40671099	G/A	0.212	0.212	0.1498	0.1552	0.3345	26.0437
rs7187289	16	67967878	C/A	0.1592	0.1592	0.1497	0.1911	0.4334	29.033
rs10799830	1	19963564	A/G	0.2303	0.2303	0.1461	0.2146	0.4959	19.7891
rs291	8	19815852	C/T	0.2174	0.2174	0.145	0.1761	0.4103	63.9037
rs291	8	19815852	C/T	0.2174	0.2174	0.145	0.1761	0.4103	62.4798
rs291	8	19815852	C/T	0.2174	0.2174	0.145	0.1761	0.4103	44.7007
rs291	8	19815852	C/T	0.2174	0.2174	0.145	0.1761	0.4103	63.1873
rs291	8	19815852	C/T	0.2174	0.2174	0.145	0.1761	0.4103	79.5881
rs291	8	19815852	C/T	0.2174	0.2174	0.145	0.1761	0.4103	74.3087
rs291	8	19815852	C/T	0.2174	0.2174	0.145	0.1761	0.4103	68.1933
rs10083777	16	81065282	T/C	0.1946	0.1946	0.145	0.1615	0.3692	53.3103
rs7810755	7	120888382	G/A	0.2709	0.2709	0.1436	0.1908	0.4517	20.4549
rs26000	5	11302022	A/G	0.4306	0.4306	0.1429	0.1415	0.3125	20.6937
rs139709032	7	50542547	C/T	0.0152	0.0152	0.1411	1.1345	0.901	21.2279
rs114264597	3	9635933	T/C	0.0319	0.0319	0.1396	0.7708	0.8563	20.2661
rs114264597	3	9635933	T/C	0.0319	0.0319	0.1396	0.7708	0.8563	20.624
rs114264597	3	9635933	T/C	0.0319	0.0319	0.1396	0.7708	0.8563	20.9573
rs114264597	3	9635933	T/C	0.0319	0.0319	0.1396	0.7708	0.8563	20.6165
rs114264597	3	9635933	T/C	0.0319	0.0319	0.1396	0.7708	0.8563	20.7669
rs1540037	18	47182664	G/A	0.7907	0.2093	0.1395	0.1772	0.4314	57.1528
rs1540037	18	47182664	G/A	0.7907	0.2093	0.1395	0.1772	0.4314	25.4935
rs4736441	8	134224569	A/G	0.386	0.386	0.1384	0.1693	0.4139	21.9935
rs17699030	19	11330942	G/A	0.0565	0.0565	0.1342	0.2598	0.6055	33.5101
rs261291	15	58680178	C/T	0.4141	0.4141	0.128	0.1387	0.3563	316.969
rs261291	15	58680178	C/T	0.4141	0.4141	0.128	0.1387	0.3563	311.424
rs261291	15	58680178	C/T	0.4141	0.4141	0.128	0.1387	0.3563	227.487
rs261291	15	58680178	C/T	0.4141	0.4141	0.128	0.1387	0.3563	159.475
rs261291	15	58680178	C/T	0.4141	0.4141	0.128	0.1387	0.3563	219.366
rs261291	15	58680178	C/T	0.4141	0.4141	0.128	0.1387	0.3563	366.033
rs261291	15	58680178	C/T	0.4141	0.4141	0.128	0.1387	0.3563	291.339
rs261291	15	58680178	C/T	0.4141	0.4141	0.128	0.1387	0.3563	175.132
rs11062816	12	3889358	T/G	0.0864	0.0864	0.1277	0.3045	0.6749	19.8343
rs79663492	10	73109562	G/A	0.0635	0.0635	0.1276	0.5485	0.8161	20.7937
rs1743241	6	118679974	A/G	0.4314	0.4314	0.126	0.1636	0.4412	23.5271
rs61622878	10	133144402	T/C	0.1402	0.1402	0.1233	0.1821	0.4984	19.7833
rs11154962	6	138465341	A/G	0.1454	0.1454	0.1218	0.1854	0.5111	20.2576
rs10445742	2	231034645	G/A	0.271	0.271	0.1198	0.1811	0.5083	25.5109
rs9671881	14	24297320	A/G	0.5547	0.4453	0.1181	0.14	0.3989	19.6381
rs17212176	5	145395889	A/G	0.0335	0.0335	0.1172	0.7597	0.8774	21.4249
rs17212176	5	145395889	A/G	0.0335	0.0335	0.1172	0.7597	0.8774	20.7169
rs10026644	4	81801291	A/G	0.1495	0.1495	0.117	0.1654	0.4793	20.7727
rs57737883	2	20808682	C/T	0.1544	0.1544	0.1154	0.2331	0.6204	21.7353
rs6980610	8	97333197	G/A	0.8669	0.1331	0.114	0.1711	0.5053	21.4609
rs1793602	11	131033190	C/A	0.077	0.077	0.1139	0.2401	0.6351	20.5549
rs8062947	16	85539501	T/C	0.1934	0.1934	0.1124	0.2307	0.6261	23.1285
rs72752218	5	55597424	A/G	0.0695	0.0695	0.1115	0.5471	0.8385	20.232
rs1325895	10	14461579	C/T	0.1787	0.1787	0.1113	0.1913	0.5608	20.5637
rs141752824	3	113210425	C/T	0.0165	0.0165	0.108	1.128	0.9237	22.4964
rs1929848	6	35200350	T/G	0.8586	0.1414	0.1069	0.3899	0.7839	21.6704
rs4601885	12	125352603	C/T	0.4754	0.4754	0.1058	0.1469	0.4712	29.1378
rs144687069	17	5811331	T/C	0.0188	0.0188	0.1054	1.0741	0.9218	24.3614
rs13096357	3	48675856	A/C	0.0906	0.0906	0.0999	0.2644	0.7055	23.8199
rs7926134	11	101400772	A/C	0.6606	0.3394	0.0987	0.1664	0.553	19.7929
rs187505938	7	44877646	G/T	0.0382	0.0382	0.098	0.7928	0.9017	20.2717
rs187505938	7	44877646	G/T	0.0382	0.0382	0.098	0.7928	0.9017	20.3233
rs187505938	7	44877646	G/T	0.0382	0.0382	0.098	0.7928	0.9017	20.7004
rs187505938	7	44877646	G/T	0.0382	0.0382	0.098	0.7928	0.9017	20.3904
rs187505938	7	44877646	G/T	0.0382	0.0382	0.098	0.7928	0.9017	20.2708
rs439401	19	45414451	C/T	0.5556	0.4444	0.0976	0.1406	0.4875	51.3341
rs439401	19	45414451	C/T	0.5556	0.4444	0.0976	0.1406	0.4875	60.8606
rs6032347	20	44211523	C/T	0.1864	0.1864	0.0966	0.1575	0.5398	22.0642
rs6032347	20	44211523	C/T	0.1864	0.1864	0.0966	0.1575	0.5398	22.1601
rs61803025	1	161600591	C/T	0.8946	0.1055	0.0955	0.4603	0.8356	31.7286
rs61803025	1	161600591	C/T	0.8946	0.1055	0.0955	0.4603	0.8356	38.0783
rs2849049	9	15301428	A/C	0.3374	0.3374	0.0955	0.144	0.5072	28.2422
rs3826688	19	45418961	C/T	0.5573	0.4427	0.0952	0.1445	0.5101	65.4848
rs4738065	8	70960800	G/A	0.4286	0.4286	0.0912	0.1436	0.5252	20.5968
rs4738065	8	70960800	G/A	0.4286	0.4286	0.0912	0.1436	0.5252	21.1259
rs4738065	8	70960800	G/A	0.4286	0.4286	0.0912	0.1436	0.5252	20.7774
rs7312545	12	106353807	C/A	0.4688	0.4688	0.0885	0.141	0.5301	21.3347
rs6543521	2	240226642	G/T	0.8391	0.1609	0.0884	0.2115	0.676	24.3297
rs7997949	13	113124530	A/G	0.1436	0.1436	0.0863	0.2166	0.6902	22.9865
rs35874447	12	125451589	G/A	0.3455	0.3455	0.0849	0.1507	0.573	20.1562
rs1168002	1	62934308	G/A	0.6891	0.3109	0.0819	0.1584	0.6052	52.4369
rs35608606	1	110052900	T/G	0.2868	0.2868	0.0817	0.2338	0.7269	21.6874
rs35608606	1	110052900	T/G	0.2868	0.2868	0.0817	0.2338	0.7269	20.8256
rs1168001	1	62933758	A/G	0.6892	0.3108	0.0814	0.1584	0.607	45.1941
rs861305	5	143145560	C/A	0.1598	0.1598	0.0803	0.1815	0.6583	23.2529
rs9390588	6	148929867	C/A	0.1565	0.1565	0.0788	0.2175	0.7172	20.0267
rs74031956	16	78851056	T/C	0.151	0.151	0.0749	0.2218	0.7355	21.6109
rs74031956	16	78851056	T/C	0.151	0.151	0.0749	0.2218	0.7355	22.9616
rs36633	19	54646290	C/T	0.3681	0.3681	0.0745	0.1534	0.6273	20.4097
rs4810479	20	44545048	T/C	0.6141	0.3859	0.0736	0.1462	0.6146	110.167
rs4722829	7	984000	T/C	0.3834	0.3834	0.0722	0.1573	0.6461	27.468
rs12720918	16	56994212	C/T	0.274	0.274	0.0717	0.1561	0.6461	25.1786
rs200001	5	8699765	A/G	0.3555	0.3555	0.0701	0.1477	0.635	23.2894
rs2240198	11	1975784	T/C	0.2029	0.2029	0.0685	0.1734	0.6929	21.9879
rs2240198	11	1975784	T/C	0.2029	0.2029	0.0685	0.1734	0.6929	23.2954
rs12920974	16	56993025	T/G	0.2741	0.2741	0.0679	0.1564	0.6643	24.3257
rs168618	1	226057816	A/G	0.5426	0.4574	0.0679	0.1421	0.6328	25.7164
rs4631704	1	230293530	T/C	0.4801	0.4801	0.0661	0.1585	0.6767	26.2308
rs2963057	19	23239263	G/A	0.1821	0.1821	0.0656	0.1831	0.7201	21.5577
rs2963057	19	23239263	G/A	0.1821	0.1821	0.0656	0.1831	0.7201	23.9338
rs2336168	19	8288542	T/C	0.759	0.241	0.0645	0.1702	0.7047	20.9415
rs4696055	4	174217122	G/A	0.1989	0.1989	0.0641	0.3459	0.8531	22.2608
rs149623	5	123073197	C/T	0.4214	0.4214	0.0639	0.1477	0.665	20.8994
rs149623	5	123073197	C/T	0.4214	0.4214	0.0639	0.1477	0.665	20.7725
rs6903989	6	29302030	C/A	0.7774	0.2226	0.0639	0.1778	0.7194	22.1926
rs4939941	18	47639553	A/G	0.0628	0.0628	0.0633	0.2267	0.7801	21.095
rs4939941	18	47639553	A/G	0.0628	0.0628	0.0633	0.2267	0.7801	20.1462
rs13180841	5	169639058	G/A	0.174	0.174	0.062	0.2129	0.7709	20.6568
rs9358816	6	24988520	C/T	0.6489	0.3511	0.0609	0.1629	0.7084	26.3556
rs9358816	6	24988520	C/T	0.6489	0.3511	0.0609	0.1629	0.7084	28.4075
rs9358816	6	24988520	C/T	0.6489	0.3511	0.0609	0.1629	0.7084	31.9318
rs174594	11	61619829	A/C	0.6122	0.3878	0.0567	0.1427	0.691	44.8384
rs174594	11	61619829	A/C	0.6122	0.3878	0.0567	0.1427	0.691	46.6121
rs97384	11	61624181	C/T	0.6097	0.3903	0.0559	0.1448	0.6994	65.5767
rs13006717	2	220784986	C/T	0.3152	0.3152	0.0554	0.143	0.6983	25.4404
rs79158370	9	136182159	A/G	0.0916	0.0916	0.0547	0.4811	0.9094	23.5339
rs12914626	15	58738423	T/C	0.5518	0.4482	0.0545	0.154	0.7232	84.2241
rs12914626	15	58738423	T/C	0.5518	0.4482	0.0545	0.154	0.7232	84.6495
rs12914626	15	58738423	T/C	0.5518	0.4482	0.0545	0.154	0.7232	124.474
rs4745913	10	68451867	T/C	0.1941	0.1941	0.0541	0.156	0.7286	25.6175
rs7948167	11	37334478	A/G	0.5793	0.4207	0.0511	0.1468	0.7279	24.9335
rs1973649	2	102104171	C/T	0.1377	0.1377	0.0502	0.1728	0.7715	21.1276
rs284032	5	55770154	A/G	0.4647	0.4647	0.05	0.1424	0.7252	21.3108
rs1168041	1	62960250	C/T	0.7076	0.2924	0.0489	0.1692	0.7725	58.7591
rs1168041	1	62960250	C/T	0.7076	0.2924	0.0489	0.1692	0.7725	56.2379
rs1168041	1	62960250	C/T	0.7076	0.2924	0.0489	0.1692	0.7725	44.4817
rs1168041	1	62960250	C/T	0.7076	0.2924	0.0489	0.1692	0.7725	25.9522
rs6842183	4	6072923	C/T	0.5736	0.4264	0.0478	0.1416	0.7358	21.8429
rs1809699	9	87705388	A/G	0.2442	0.2442	0.0476	0.1484	0.7484	19.9958
rs1809699	9	87705388	A/G	0.2442	0.2442	0.0476	0.1484	0.7484	19.9359
rs17876031	5	176831119	G/A	0.5326	0.4674	0.0475	0.1488	0.7495	26.0368
rs1424813	3	189225809	C/T	0.9174	0.0826	0.046	0.2679	0.8636	20.9265
rs1424813	3	189225809	C/T	0.9174	0.0826	0.046	0.2679	0.8636	21.192
rs7078003	10	99359412	T/C	0.1356	0.1356	0.0437	0.2492	0.8609	39.7636
rs10485369	6	93690281	C/T	0.1507	0.1507	0.042	0.1963	0.8306	20.7275
rs10967324	9	2644315	T/C	0.0769	0.0769	0.0413	0.5463	0.9397	25.9144
rs10967324	9	2644315	T/C	0.0769	0.0769	0.0413	0.5463	0.9397	22.2788
rs7605158	2	128610021	C/T	0.0774	0.0774	0.04	0.3529	0.9098	22.3937
rs10876841	12	56036131	G/A	0.148	0.148	0.0394	0.1736	0.8204	22.4553
rs10744183	12	125345643	A/G	0.6826	0.3174	0.0379	0.1618	0.8146	23.8476
rs6900403	6	46085866	C/T	0.5776	0.4224	0.0373	0.1385	0.7878	20.8814
rs1025748	4	154563897	T/G	0.7144	0.2856	0.0346	0.1541	0.8223	19.9808
rs9350361	6	21470807	A/G	0.4213	0.4213	0.0342	0.1443	0.8126	21.4129
rs4350231	1	62922660	A/G	0.2816	0.2816	0.0341	0.177	0.8474	43.7287
rs4800008	18	28020498	A/C	0.6405	0.3595	0.0331	0.1465	0.8211	20.6373
rs486467	13	80952612	C/A	0.3134	0.3134	0.0327	0.1512	0.8285	20.408
rs12600505	17	5233817	T/C	0.1243	0.1243	0.0315	0.2045	0.8775	25.1806
rs80334936	14	41037253	C/T	0.0362	0.0362	0.0311	0.7325	0.9661	20.2579
rs67608809	2	209238266	G/A	0.536	0.464	0.0237	0.1379	0.8637	25.518
rs1426217	15	26821125	G/A	0.316	0.316	0.0219	0.1892	0.9077	21.3492
rs820014	2	174180969	T/C	0.6893	0.3107	0.0206	0.1595	0.8973	21.9968
rs12603708	17	16847113	A/G	0.374	0.374	0.0199	0.1674	0.9052	23.1893
rs18318	5	55766158	G/A	0.6972	0.3028	0.0173	0.1508	0.9086	20.7773
rs7256730	19	7208882	T/C	0.7789	0.2211	0.0164	0.3288	0.9602	22.4427
rs7256730	19	7208882	T/C	0.7789	0.2211	0.0164	0.3288	0.9602	23.8593
rs7256730	19	7208882	T/C	0.7789	0.2211	0.0164	0.3288	0.9602	23.3926
rs7256730	19	7208882	T/C	0.7789	0.2211	0.0164	0.3288	0.9602	21.5155
rs3005923	1	56801542	A/G	0.0253	0.0253	0.0164	0.3655	0.9642	72.2273
rs3005923	1	56801542	A/G	0.0253	0.0253	0.0164	0.3655	0.9642	71.3327
rs3005923	1	56801542	A/G	0.0253	0.0253	0.0164	0.3655	0.9642	20.9147
rs3005923	1	56801542	A/G	0.0253	0.0253	0.0164	0.3655	0.9642	78.2711
rs1864482	15	58648418	T/C	0.4626	0.4626	0.0137	0.1392	0.9218	20.077
rs476469	11	117173560	T/C	0.503	0.497	0.0137	0.1466	0.9256	24.7343
rs476469	11	117173560	T/C	0.503	0.497	0.0137	0.1466	0.9256	22.5326
rs2034355	8	492899	A/G	0.7484	0.2516	0.0126	0.1639	0.9386	19.9842
rs4984399	15	95151877	A/G	0.4646	0.4646	0.012	0.1401	0.9316	20.0884
rs79225634	5	74619639	T/C	0.3439	0.3439	0.0114	0.1445	0.9371	63.3332
rs79225634	5	74619639	T/C	0.3439	0.3439	0.0114	0.1445	0.9371	21.2672
rs6997473	8	59406223	G/A	0.1483	0.1483	0.0104	0.1627	0.949	22.4178
rs12306007	12	47184042	T/C	0.1561	0.1561	0.0094	0.1808	0.9584	34.8696
rs7243351	18	20148531	T/C	0.4819	0.4819	0.0092	0.1444	0.9491	19.6449
rs921919	12	125265201	A/G	0.5643	0.4357	0.0078	0.1476	0.958	20.0876
rs3913723	5	41560079	G/A	0.1647	0.1647	0.0065	0.1587	0.9671	22.5142
rs1461729	8	9187242	G/A	0.9302	0.0698	0.006	0.3935	0.9878	25.4494
rs1461729	8	9187242	G/A	0.9302	0.0698	0.006	0.3935	0.9878	21.7661
rs1461729	8	9187242	G/A	0.9302	0.0698	0.006	0.3935	0.9878	21.3884
rs1461729	8	9187242	G/A	0.9302	0.0698	0.006	0.3935	0.9878	21.4146
rs1461729	8	9187242	G/A	0.9302	0.0698	0.006	0.3935	0.9878	42.1034
rs1461729	8	9187242	G/A	0.9302	0.0698	0.006	0.3935	0.9878	32.3123
rs5030049	3	186450863	C/T	0.1226	0.1226	0.0042	0.2006	0.9833	20.49
rs7574167	2	43150924	A/G	0.2663	0.2663	0.0039	0.1537	0.9795	20.1731
rs8106814	19	45441608	C/T	0.5037	0.4963	0.0034	0.2949	0.9908	41.3783
rs8106814	19	45441608	C/T	0.5037	0.4963	0.0034	0.2949	0.9908	49.5122
rs316721	5	41630967	T/C	0.1614	0.1614	0.0032	0.2648	0.9904	27.0697
rs6082264	20	20957651	A/G	0.0683	0.0683	0.003	0.218	0.9891	22.1459
rs6598488	15	102067600	G/A	0.7434	0.2566	0.003	0.1788	0.9865	25.3702
rs3741521	12	125264293	A/G	0.565	0.435	0.0028	0.1474	0.9846	32.9628
rs3741521	12	125264293	A/G	0.565	0.435	0.0028	0.1474	0.9846	22.4886
rs3741521	12	125264293	A/G	0.565	0.435	0.0028	0.1474	0.9846	24.6379
rs3741521	12	125264293	A/G	0.565	0.435	0.0028	0.1474	0.9846	31.4362
rs3741521	12	125264293	A/G	0.565	0.435	0.0028	0.1474	0.9846	24.8042
rs3741521	12	125264293	A/G	0.565	0.435	0.0028	0.1474	0.9846	27.1698
rs3741521	12	125264293	A/G	0.565	0.435	0.0028	0.1474	0.9846	29.0946
rs3741521	12	125264293	A/G	0.565	0.435	0.0028	0.1474	0.9846	28.1874
rs3741521	12	125264293	A/G	0.565	0.435	0.0028	0.1474	0.9846	20.8386
rs3741521	12	125264293	A/G	0.565	0.435	0.0028	0.1474	0.9846	24.5872
rs3741521	12	125264293	A/G	0.565	0.435	0.0028	0.1474	0.9846	21.9089
rs3741521	12	125264293	A/G	0.565	0.435	0.0028	0.1474	0.9846	23.9152
rs3741521	12	125264293	A/G	0.565	0.435	0.0028	0.1474	0.9846	33.9488
rs3741521	12	125264293	A/G	0.565	0.435	0.0028	0.1474	0.9846	31.314
rs12351480	9	107595978	A/C	0.3048	0.3048	0.0018	0.1532	0.9904	32.3947
rs6693644	1	66990824	G/A	0.5771	0.4229	0.0013	0.1442	0.9928	25.3741
rs1883025	9	107664301	T/C	0.2638	0.2638	0.0005	0.1533	0.9973	58.5678
rs1883025	9	107664301	T/C	0.2638	0.2638	0.0005	0.1533	0.9973	32.1066
rs1883025	9	107664301	T/C	0.2638	0.2638	0.0005	0.1533	0.9973	33.5627
rs1883025	9	107664301	T/C	0.2638	0.2638	0.0005	0.1533	0.9973	37.2649
rs1883025	9	107664301	T/C	0.2638	0.2638	0.0005	0.1533	0.9973	20.823
rs1883025	9	107664301	T/C	0.2638	0.2638	0.0005	0.1533	0.9973	30.1851
rs1883025	9	107664301	T/C	0.2638	0.2638	0.0005	0.1533	0.9973	31.4116
rs1883025	9	107664301	T/C	0.2638	0.2638	0.0005	0.1533	0.9973	35.9217
rs4665972	2	27598097	C/T	0.548	0.452	0.0001	0.1438	0.9992	33.9528
rs1557279	21	32856849	A/G	0.8097	0.1903	-0.0006	0.2074	0.9978	21.5154
rs599132	10	14421688	C/A	0.5846	0.4154	-0.0009	0.1389	0.9947	25.0541
rs599132	10	14421688	C/A	0.5846	0.4154	-0.0009	0.1389	0.9947	21.4104
rs8100204	19	19393714	A/G	0.1728	0.1728	-0.0011	0.1762	0.9948	35.2869
rs686618	11	35566394	T/C	0.2127	0.2127	-0.0018	0.1601	0.9909	20.6718
rs72884948	2	181214664	A/G	0.036	0.036	-0.0021	0.719	0.9976	21.6697
rs72884948	2	181214664	A/G	0.036	0.036	-0.0021	0.719	0.9976	20.451
rs9330264	1	155095750	C/T	0.6418	0.3582	-0.0028	0.2849	0.9922	21.2053
rs2169387	8	9181395	G/A	0.9311	0.0689	-0.0029	0.3961	0.9941	68.5428
rs10829040	10	18917047	T/C	0.4824	0.4824	-0.0035	0.149	0.9813	20.4766
rs61732269	2	97355026	C/T	0.0648	0.0648	-0.0039	0.3247	0.9904	25.7143
rs77931649	3	13536220	T/C	0.0407	0.0407	-0.0044	0.2723	0.9872	24.3074
rs77931649	3	13536220	T/C	0.0407	0.0407	-0.0044	0.2723	0.9872	21.9527
rs7588023	2	43150923	C/T	0.2672	0.2672	-0.0054	0.1534	0.9722	23.1447
rs7588023	2	43150923	C/T	0.2672	0.2672	-0.0054	0.1534	0.9722	22.084
rs7906302	10	115056097	G/T	0.1719	0.1719	-0.0054	0.157	0.9724	20.6484
rs7588023	2	43150923	C/T	0.2672	0.2672	-0.0054	0.1534	0.9722	21.8946
rs7588023	2	43150923	C/T	0.2672	0.2672	-0.0054	0.1534	0.9722	21.8088
rs142997069	7	154671416	T/C	0.1846	0.1846	-0.0068	0.2764	0.9802	20.0607
rs1992855	3	125909669	C/T	0.367	0.367	-0.0085	0.1493	0.9548	34.0188
rs2700831	17	42041611	G/T	0.5464	0.4536	-0.0087	0.151	0.9538	23.6603
rs2700831	17	42041611	G/T	0.5464	0.4536	-0.0087	0.151	0.9538	23.4594
rs2700831	17	42041611	G/T	0.5464	0.4536	-0.0087	0.151	0.9538	19.8432
rs2700831	17	42041611	G/T	0.5464	0.4536	-0.0087	0.151	0.9538	23.2154
rs2700831	17	42041611	G/T	0.5464	0.4536	-0.0087	0.151	0.9538	24.6565
rs2700831	17	42041611	G/T	0.5464	0.4536	-0.0087	0.151	0.9538	22.3884
rs2700831	17	42041611	G/T	0.5464	0.4536	-0.0087	0.151	0.9538	20.6235
rs2700831	17	42041611	G/T	0.5464	0.4536	-0.0087	0.151	0.9538	23.0743
rs10068466	5	141524612	T/C	0.3216	0.3216	-0.0118	0.1445	0.9347	23.1875
rs75250180	22	37790602	T/C	0.0563	0.0563	-0.013	0.5913	0.9824	20.9123
rs477992	1	120257576	G/A	0.7691	0.2309	-0.013	0.2149	0.9517	26.0985
rs77451458	18	46936305	A/G	0.1433	0.1433	-0.0144	0.1683	0.9318	29.4155
rs77451458	18	46936305	A/G	0.1433	0.1433	-0.0144	0.1683	0.9318	31.3122
rs67049067	20	55251750	T/C	0.1174	0.1174	-0.0154	0.181	0.9322	20.0723
rs67049067	20	55251750	T/C	0.1174	0.1174	-0.0154	0.181	0.9322	20.5352
rs629301	1	109818306	T/G	0.83	0.17	-0.0155	0.2219	0.9442	72.6019
rs629301	1	109818306	T/G	0.83	0.17	-0.0155	0.2219	0.9442	89.8121
rs629301	1	109818306	T/G	0.83	0.17	-0.0155	0.2219	0.9442	35.3967
rs629301	1	109818306	T/G	0.83	0.17	-0.0155	0.2219	0.9442	112.631
rs2575876	9	107665739	A/G	0.2598	0.2598	-0.0165	0.1544	0.915	46.3389
rs2575876	9	107665739	A/G	0.2598	0.2598	-0.0165	0.1544	0.915	62.7175
rs2575876	9	107665739	A/G	0.2598	0.2598	-0.0165	0.1544	0.915	57.5728
rs2575876	9	107665739	A/G	0.2598	0.2598	-0.0165	0.1544	0.915	57.3182
rs2575876	9	107665739	A/G	0.2598	0.2598	-0.0165	0.1544	0.915	58.6695
rs4149303	9	107594515	G/A	0.3078	0.3078	-0.0167	0.1543	0.9137	33.9274
rs4149303	9	107594515	G/A	0.3078	0.3078	-0.0167	0.1543	0.9137	24.8062
rs4149303	9	107594515	G/A	0.3078	0.3078	-0.0167	0.1543	0.9137	25.7634
rs4149303	9	107594515	G/A	0.3078	0.3078	-0.0167	0.1543	0.9137	30.1035
rs4149303	9	107594515	G/A	0.3078	0.3078	-0.0167	0.1543	0.9137	23.9214
rs4149303	9	107594515	G/A	0.3078	0.3078	-0.0167	0.1543	0.9137	19.9039
rs2185517	14	26266466	T/C	0.1132	0.1132	-0.0175	0.1891	0.9263	20.2999
rs8135356	22	32383158	T/G	0.1169	0.1169	-0.0179	0.2921	0.9511	21.1612
rs13056704	22	31256605	T/C	0.0717	0.0717	-0.0189	0.4291	0.9648	21.6731
rs16935105	10	34422513	C/T	0.083	0.083	-0.0199	0.1903	0.9168	23.2235
rs10244139	7	100897350	G/A	0.0526	0.0526	-0.0202	0.6025	0.9733	23.0759
rs10244139	7	100897350	G/A	0.0526	0.0526	-0.0202	0.6025	0.9733	21.3349
rs10861970	12	109221013	A/C	0.2985	0.2985	-0.0203	0.1462	0.8897	21.3444
rs10861970	12	109221013	A/C	0.2985	0.2985	-0.0203	0.1462	0.8897	21.8617
rs115699185	2	154460805	A/G	0.0191	0.0191	-0.0219	0.998	0.9825	21.3732
rs582717	1	25726836	T/C	0.4769	0.4769	-0.0224	0.1458	0.8778	24.8714
rs62202612	20	23082929	T/C	0.1406	0.1406	-0.0269	0.2597	0.9175	21.0532
rs10011267	4	89759734	T/C	0.3131	0.3131	-0.0271	0.1459	0.8528	24.3348
rs397650	3	148328996	G/A	0.8995	0.1005	-0.0276	0.4545	0.9515	19.5436
rs34562254	17	16842991	A/G	0.1917	0.1917	-0.028	0.1553	0.8568	26.6642
rs34562254	17	16842991	A/G	0.1917	0.1917	-0.028	0.1553	0.8568	31.1035
rs1993679	8	2915862	A/G	0.2086	0.2086	-0.028	0.1526	0.8546	24.0526
rs1993679	8	2915862	A/G	0.2086	0.2086	-0.028	0.1526	0.8546	23.9779
rs80153228	4	114122675	T/C	0.0378	0.0378	-0.028	0.3548	0.937	20.0391
rs780093	2	27742603	C/T	0.5541	0.4459	-0.0283	0.1393	0.839	22.6483
rs11114071	12	109253035	C/T	0.2991	0.2991	-0.0285	0.1515	0.8508	22.8305
rs34505128	8	101169907	C/T	0.3578	0.3578	-0.0286	0.2841	0.9198	21.7902
rs74409288	4	146911364	A/G	0.1337	0.1337	-0.0294	0.1924	0.8784	20.7372
rs9824980	3	85946521	A/G	0.6558	0.3442	-0.0296	0.1626	0.8558	21.0833
rs79868330	7	96429682	T/C	0.0199	0.0199	-0.0298	1.0059	0.9763	24.1686
rs79868330	7	96429682	T/C	0.0199	0.0199	-0.0298	1.0059	0.9763	20.4879
rs13079649	3	71383502	T/C	0.5931	0.4069	-0.0298	0.1739	0.8641	21.9979
rs2173442	12	103313789	A/G	0.2985	0.2985	-0.0303	0.1574	0.8472	20.3944
rs2419604	10	113944271	G/A	0.7432	0.2568	-0.0308	0.1615	0.8487	22.113
rs9380455	6	34690778	A/C	0.6719	0.3281	-0.0345	0.1474	0.8149	21.7209
rs9380455	6	34690778	A/C	0.6719	0.3281	-0.0345	0.1474	0.8149	22.8013
rs9380455	6	34690778	A/C	0.6719	0.3281	-0.0345	0.1474	0.8149	22.704
rs9380455	6	34690778	A/C	0.6719	0.3281	-0.0345	0.1474	0.8149	20.3023
rs9380455	6	34690778	A/C	0.6719	0.3281	-0.0345	0.1474	0.8149	20.4197
rs9380455	6	34690778	A/C	0.6719	0.3281	-0.0345	0.1474	0.8149	21.6198
rs2044333	15	58646656	A/G	0.4532	0.4532	-0.035	0.1403	0.8029	20.8899
rs2044333	15	58646656	A/G	0.4532	0.4532	-0.035	0.1403	0.8029	23.3763
rs2044333	15	58646656	A/G	0.4532	0.4532	-0.035	0.1403	0.8029	60.1096
rs2044333	15	58646656	A/G	0.4532	0.4532	-0.035	0.1403	0.8029	29.464
rs2044333	15	58646656	A/G	0.4532	0.4532	-0.035	0.1403	0.8029	21.1896
rs2044333	15	58646656	A/G	0.4532	0.4532	-0.035	0.1403	0.8029	26.1772
rs2044333	15	58646656	A/G	0.4532	0.4532	-0.035	0.1403	0.8029	21.9562
rs1537069	9	20560683	A/G	0.0748	0.0748	-0.0351	0.2223	0.8745	20.4144
rs4149307	9	107589744	T/C	0.3438	0.3438	-0.0369	0.1566	0.8138	33.1906
rs4149307	9	107589744	T/C	0.3438	0.3438	-0.0369	0.1566	0.8138	30.5781
rs4149307	9	107589744	T/C	0.3438	0.3438	-0.0369	0.1566	0.8138	37.6556
rs4149307	9	107589744	T/C	0.3438	0.3438	-0.0369	0.1566	0.8138	35.5894
rs76975037	8	19851508	A/C	0.1068	0.1068	-0.0371	0.2123	0.8612	52.0224
rs76975037	8	19851508	A/C	0.1068	0.1068	-0.0371	0.2123	0.8612	74.807
rs76975037	8	19851508	A/C	0.1068	0.1068	-0.0371	0.2123	0.8612	35.4571
rs917021	4	110200503	C/T	0.1904	0.1904	-0.0381	0.1578	0.809	21.1725
rs917021	4	110200503	C/T	0.1904	0.1904	-0.0381	0.1578	0.809	20.4013
rs4253238	4	187148387	T/C	0.5513	0.4487	-0.0382	0.1404	0.7855	44.8059
rs242954	10	119297823	A/C	0.9291	0.0709	-0.0395	0.2675	0.8825	20.0886
rs56048221	7	1092533	G/A	0.1743	0.1743	-0.0405	0.3612	0.9108	21.776
rs2724980	8	4450502	A/C	0.4583	0.4583	-0.042	0.1387	0.762	20.5273
rs9267659	6	31846234	G/A	0.8284	0.1716	-0.0433	0.2165	0.8413	21.8996
rs12185728	2	11296969	T/C	0.2304	0.2304	-0.0443	0.3297	0.8931	21.4148
rs28705310	14	55103954	G/A	0.7061	0.2939	-0.0448	0.1833	0.8069	20.7412
rs6595557	5	124221582	A/G	0.5399	0.4601	-0.0455	0.1391	0.7434	21.184
rs115687217	2	209708899	A/G	0.0186	0.0186	-0.0457	0.9917	0.9633	26.3523
rs2828214	21	24887840	G/A	0.4476	0.4476	-0.0464	0.1573	0.7682	20.2921
rs11249248	1	25753051	C/T	0.4773	0.4773	-0.0471	0.144	0.7435	23.225
rs36016715	11	75449644	C/T	0.1714	0.1714	-0.0482	0.1623	0.7666	20.6678
rs36016715	11	75449644	C/T	0.1714	0.1714	-0.0482	0.1623	0.7666	24.9197
rs174418	15	58687603	C/T	0.5689	0.4311	-0.0491	0.138	0.7219	42.0102
rs174418	15	58687603	C/T	0.5689	0.4311	-0.0491	0.138	0.7219	51.716
rs59179941	19	55024043	A/G	0.3346	0.3346	-0.0491	0.1477	0.7397	22.4473
rs113563886	16	67947158	C/T	0.0903	0.0903	-0.0493	0.2901	0.8652	25.7188
rs11712688	3	71379546	A/G	0.6207	0.3793	-0.0504	0.2081	0.8085	23.4199
rs2042903	19	7210802	G/A	0.6625	0.3375	-0.0512	0.1649	0.7562	20.0021
rs724866	5	73790186	G/A	0.6405	0.3595	-0.0536	0.1614	0.7397	21.6431
rs1741640	20	60932414	C/T	0.8135	0.1865	-0.0552	0.2198	0.8017	20.6545
rs174598	11	61621194	A/G	0.3566	0.3566	-0.0561	0.1443	0.6977	23.5421
rs9496501	6	143328871	T/C	0.2116	0.2116	-0.0563	0.338	0.8677	19.6802
rs4600785	3	29844439	T/G	0.3373	0.3373	-0.0574	0.1571	0.7148	20.5334
rs1820544	12	40793993	T/C	0.4011	0.4011	-0.0585	0.139	0.6738	20.558
rs147231789	6	38607542	T/G	0.0247	0.0247	-0.0602	0.4396	0.8911	19.7616
rs61938802	12	96504318	T/G	0.1598	0.1598	-0.0602	0.1831	0.7423	20.6051
rs12995330	2	37710569	T/C	0.4651	0.4651	-0.0624	0.1441	0.6649	19.9292
rs10041237	5	166926881	G/A	0.2078	0.2078	-0.0629	0.3358	0.8513	21.9634
rs3133431	8	104058195	A/G	0.4805	0.4805	-0.0651	0.1403	0.6428	24.1483
rs3133431	8	104058195	A/G	0.4805	0.4805	-0.0651	0.1403	0.6428	25.7969
rs3133431	8	104058195	A/G	0.4805	0.4805	-0.0651	0.1403	0.6428	25.6232
rs3133431	8	104058195	A/G	0.4805	0.4805	-0.0651	0.1403	0.6428	24.2898
rs3133431	8	104058195	A/G	0.4805	0.4805	-0.0651	0.1403	0.6428	20.1285
rs1035263	2	208114630	C/A	0.1215	0.1215	-0.066	0.4213	0.8755	20.0013
rs181835401	1	63135955	A/G	0.3088	0.3088	-0.0682	0.1596	0.6691	62.9472
rs181835401	1	63135955	A/G	0.3088	0.3088	-0.0682	0.1596	0.6691	20.9034
rs536141	11	117104536	A/C	0.538	0.462	-0.0687	0.1595	0.6665	24.5576
rs71490379	11	62203009	A/G	0.0296	0.0296	-0.0706	0.609	0.9077	20.5897
rs2965149	19	45190766	C/T	0.4557	0.4557	-0.0731	0.138	0.5964	32.5518
rs9561703	13	95520368	A/G	0.2832	0.2832	-0.0733	0.1634	0.6535	21.0096
rs13291830	9	140277826	T/C	0.5308	0.4692	-0.0745	0.1384	0.5904	20.9213
rs62565985	9	107496806	G/A	0.2794	0.2794	-0.0751	0.3072	0.8068	20.8789
rs78271253	5	148167739	A/G	0.0971	0.0971	-0.0757	0.4541	0.8676	19.6887
rs1873367	4	155413362	T/C	0.1622	0.1622	-0.0773	0.1984	0.697	19.9059
rs4947534	7	56079094	C/T	0.715	0.285	-0.0786	0.1475	0.5943	22.2504
rs115849089	8	19912370	A/G	0.1211	0.1211	-0.0794	0.2079	0.7027	111.898
rs115849089	8	19912370	A/G	0.1211	0.1211	-0.0794	0.2079	0.7027	37.0347
rs2965152	19	45189000	A/G	0.4569	0.4569	-0.0795	0.1379	0.5646	27.3101
rs2965152	19	45189000	A/G	0.4569	0.4569	-0.0795	0.1379	0.5646	32.7233
rs2837984	21	42617037	T/G	0.7822	0.2178	-0.0797	0.2088	0.7027	23.4573
rs6805243	3	1319706	C/T	0.4268	0.4268	-0.0801	0.1727	0.6428	20.3051
rs76431888	11	33841226	A/G	0.0134	0.0134	-0.0836	0.6966	0.9044	19.7911
rs633892	11	117112630	C/A	0.5282	0.4718	-0.0842	0.1562	0.5899	20.2066
rs1532085	15	58683366	G/A	0.5417	0.4583	-0.0869	0.1396	0.5334	315.82
rs1532085	15	58683366	G/A	0.5417	0.4583	-0.0869	0.1396	0.5334	310.666
rs1532085	15	58683366	G/A	0.5417	0.4583	-0.0869	0.1396	0.5334	346.812
rs1532085	15	58683366	G/A	0.5417	0.4583	-0.0869	0.1396	0.5334	409.344
rs1532085	15	58683366	G/A	0.5417	0.4583	-0.0869	0.1396	0.5334	333.811
rs1532085	15	58683366	G/A	0.5417	0.4583	-0.0869	0.1396	0.5334	718.155
rs1532085	15	58683366	G/A	0.5417	0.4583	-0.0869	0.1396	0.5334	24.4455
rs1532085	15	58683366	G/A	0.5417	0.4583	-0.0869	0.1396	0.5334	59.1432
rs1532085	15	58683366	G/A	0.5417	0.4583	-0.0869	0.1396	0.5334	487.353
rs1532085	15	58683366	G/A	0.5417	0.4583	-0.0869	0.1396	0.5334	123.046
rs1532085	15	58683366	G/A	0.5417	0.4583	-0.0869	0.1396	0.5334	115.358
rs1532085	15	58683366	G/A	0.5417	0.4583	-0.0869	0.1396	0.5334	333.511
rs4425727	8	108330779	A/G	0.5293	0.4707	-0.0882	0.1392	0.5263	21.0828
rs2278426	19	11350488	T/C	0.1153	0.1153	-0.0882	0.1753	0.6147	25.3916
rs9987289	8	9183358	G/A	0.937	0.063	-0.0887	0.4079	0.8278	27.75
rs11112542	12	105867007	A/G	0.2285	0.2285	-0.0896	0.1815	0.6214	24.6471
rs10449300	1	109381904	G/A	0.2924	0.2924	-0.0908	0.1537	0.5547	31.3199
rs10449300	1	109381904	G/A	0.2924	0.2924	-0.0908	0.1537	0.5547	25.0852
rs10449300	1	109381904	G/A	0.2924	0.2924	-0.0908	0.1537	0.5547	29.5558
rs3741298	11	116657561	T/C	0.6822	0.3178	-0.0935	0.1467	0.5238	60.5658
rs9809818	3	71480566	A/C	0.6238	0.3762	-0.0935	0.2594	0.7186	21.311
rs3741298	11	116657561	T/C	0.6822	0.3178	-0.0935	0.1467	0.5238	45.3204
rs3741298	11	116657561	T/C	0.6822	0.3178	-0.0935	0.1467	0.5238	37.7801
rs3741298	11	116657561	T/C	0.6822	0.3178	-0.0935	0.1467	0.5238	54.066
rs2980882	8	126480700	G/A	0.4861	0.4861	-0.0942	0.1371	0.4922	23.0645
rs2954021	8	126482077	G/A	0.5208	0.4792	-0.0959	0.1374	0.4854	23.6542
rs2954021	8	126482077	G/A	0.5208	0.4792	-0.0959	0.1374	0.4854	23.5648
rs5000933	13	59933385	A/C	0.5229	0.4771	-0.096	0.1755	0.5842	22.8226
rs5000933	13	59933385	A/C	0.5229	0.4771	-0.096	0.1755	0.5842	21.6359
rs5000933	13	59933385	A/C	0.5229	0.4771	-0.096	0.1755	0.5842	20.9361
rs290772	2	102126220	G/A	0.1192	0.1192	-0.099	0.1862	0.5947	22.1109
rs290772	2	102126220	G/A	0.1192	0.1192	-0.099	0.1862	0.5947	20.5603
rs60223219	8	19881801	G/A	0.1071	0.1071	-0.0991	0.2153	0.6452	22.9079
rs74819013	9	123068602	A/G	0.0615	0.0615	-0.1011	0.5979	0.8657	20.9842
rs34103899	2	237461495	A/G	0.0698	0.0698	-0.1017	0.4155	0.8067	20.345
rs6729711	2	191720765	A/G	0.3366	0.3366	-0.1027	0.1415	0.4679	31.3303
rs2453489	12	49259194	G/T	0.9654	0.0346	-0.1068	0.7656	0.889	19.8719
rs146711790	21	35612761	G/A	0.0531	0.0531	-0.1073	0.4839	0.8245	20.0756
rs79387372	5	135218891	T/C	0.022	0.022	-0.1074	0.9564	0.9106	20.8409
rs79387372	5	135218891	T/C	0.022	0.022	-0.1074	0.9564	0.9106	20.5934
rs174583	11	61609750	T/C	0.3702	0.3702	-0.1076	0.1416	0.4471	59.0085
rs4259949	13	62000911	G/T	0.279	0.279	-0.1082	0.1678	0.519	22.3015
rs174584	11	61610750	A/G	0.3707	0.3707	-0.1086	0.1417	0.4433	21.9164
rs174584	11	61610750	A/G	0.3707	0.3707	-0.1086	0.1417	0.4433	25.5286
rs11140435	9	86814506	C/A	0.1933	0.1933	-0.1109	0.1626	0.4953	20.9576
rs3730607	12	69222809	T/C	0.0215	0.0215	-0.1113	0.9548	0.9072	20.8007
rs11607673	11	58953420	T/C	0.4207	0.4207	-0.1117	0.1502	0.4572	23.1115
rs2387139	1	247792305	A/G	0.2982	0.2982	-0.1118	0.1997	0.5757	23.742
rs2387139	1	247792305	A/G	0.2982	0.2982	-0.1118	0.1997	0.5757	23.3241
rs810174	9	27609514	A/G	0.7772	0.2228	-0.1128	0.1617	0.4856	21.9408
rs12605135	18	50164682	T/G	0.0947	0.0947	-0.1133	0.2008	0.5727	25.3537
rs174546	11	61569830	T/C	0.3614	0.3614	-0.1143	0.1422	0.4213	441.43
rs174551	11	61573684	C/T	0.3616	0.3616	-0.1164	0.1421	0.4129	26.7002
rs174547	11	61570783	C/T	0.3618	0.3618	-0.1173	0.1421	0.409	71.1181
rs174547	11	61570783	C/T	0.3618	0.3618	-0.1173	0.1421	0.409	72.4777
rs174547	11	61570783	C/T	0.3618	0.3618	-0.1173	0.1421	0.409	67.6351
rs1943973	18	47179516	A/G	0.8497	0.1503	-0.1179	0.1914	0.5377	41.4958
rs1943973	18	47179516	A/G	0.8497	0.1503	-0.1179	0.1914	0.5377	46.8955
rs629090	13	21543678	A/G	0.4863	0.4863	-0.1188	0.1468	0.4186	20.4718
rs629090	13	21543678	A/G	0.4863	0.4863	-0.1188	0.1468	0.4186	20.033
rs116843064	19	8429323	A/G	0.0196	0.0196	-0.1193	0.9517	0.9002	30.1604
rs116843064	19	8429323	A/G	0.0196	0.0196	-0.1193	0.9517	0.9002	26.3911
rs116843064	19	8429323	A/G	0.0196	0.0196	-0.1193	0.9517	0.9002	25.3512
rs116843064	19	8429323	A/G	0.0196	0.0196	-0.1193	0.9517	0.9002	22.2326
rs116843064	19	8429323	A/G	0.0196	0.0196	-0.1193	0.9517	0.9002	21.0988
rs116843064	19	8429323	A/G	0.0196	0.0196	-0.1193	0.9517	0.9002	29.5949
rs116843064	19	8429323	A/G	0.0196	0.0196	-0.1193	0.9517	0.9002	35.4733
rs116843064	19	8429323	A/G	0.0196	0.0196	-0.1193	0.9517	0.9002	36.4853
rs116843064	19	8429323	A/G	0.0196	0.0196	-0.1193	0.9517	0.9002	24.9652
rs9532747	13	41796542	A/G	0.0626	0.0626	-0.1201	0.5638	0.8313	21.7686
rs9532747	13	41796542	A/G	0.0626	0.0626	-0.1201	0.5638	0.8313	20.7101
rs9532747	13	41796542	A/G	0.0626	0.0626	-0.1201	0.5638	0.8313	20.6846
rs9532747	13	41796542	A/G	0.0626	0.0626	-0.1201	0.5638	0.8313	24.9096
rs9532747	13	41796542	A/G	0.0626	0.0626	-0.1201	0.5638	0.8313	20.8314
rs174529	11	61543961	C/T	0.3824	0.3824	-0.1213	0.1423	0.394	80.173
rs174529	11	61543961	C/T	0.3824	0.3824	-0.1213	0.1423	0.394	60.5396
rs6756629	2	44065090	A/G	0.043	0.043	-0.1213	0.4815	0.8011	52.2642
rs174529	11	61543961	C/T	0.3824	0.3824	-0.1213	0.1423	0.394	79.6337
rs1037791	7	16824662	A/G	0.7512	0.2488	-0.1214	0.1601	0.4481	24.5005
rs1532624	16	57005479	A/C	0.3942	0.3942	-0.123	0.1457	0.3985	165.389
rs1532624	16	57005479	A/C	0.3942	0.3942	-0.123	0.1457	0.3985	126.347
rs9492485	6	130514423	C/A	0.7026	0.2974	-0.1269	0.1451	0.3819	20.3109
rs2980875	8	126481747	G/A	0.4765	0.4765	-0.1276	0.1371	0.3518	29.0009
rs2980875	8	126481747	G/A	0.4765	0.4765	-0.1276	0.1371	0.3518	35.0191
rs9857782	3	115668652	C/A	0.9246	0.0754	-0.1282	0.3475	0.7123	19.7738
rs9630721	17	6850368	T/C	0.6365	0.3635	-0.1287	0.1479	0.3841	19.8581
rs4910526	11	4713651	C/T	0.1926	0.1926	-0.1288	0.1577	0.414	19.9226
rs8079	8	104081226	G/A	0.4857	0.4857	-0.1294	0.1398	0.3546	22.0282
rs8079	8	104081226	G/A	0.4857	0.4857	-0.1294	0.1398	0.3546	21.7177
rs4977183	8	144985200	G/A	0.3886	0.3886	-0.1298	0.1609	0.4198	23.8389
rs8102200	19	8809890	C/T	0.064	0.064	-0.1306	0.5583	0.8151	23.1186
rs12552250	9	121076460	A/G	0.2504	0.2504	-0.1314	0.1747	0.4518	19.5567
rs2980853	8	126478350	C/A	0.486	0.486	-0.1324	0.1374	0.335	53.9974
rs2980853	8	126478350	C/A	0.486	0.486	-0.1324	0.1374	0.335	40.3285
rs278367	3	98435405	G/T	0.9172	0.0828	-0.1344	0.365	0.7127	20.2488
rs117673009	16	29971781	A/G	0.0204	0.0204	-0.136	1.0008	0.8919	21.0759
rs143139872	20	45571571	G/A	0.0228	0.0228	-0.1362	0.9013	0.8799	22.1908
rs6993022	8	145040108	C/T	0.3238	0.3238	-0.1363	0.1656	0.4105	28.3678
rs12604814	18	3383220	A/G	0.2063	0.2063	-0.1381	0.1641	0.4	20.1278
rs74957131	16	84285738	T/C	0.053	0.053	-0.1398	0.6291	0.8242	20.6599
rs468482	16	65886453	A/C	0.0413	0.0413	-0.1399	0.6724	0.8352	20.8164
rs9564623	13	70395313	C/T	0.3654	0.3654	-0.1399	0.1476	0.3432	21.2172
rs9472125	6	43756169	T/C	0.0964	0.0964	-0.1401	0.2833	0.6209	31.4786
rs9472125	6	43756169	T/C	0.0964	0.0964	-0.1401	0.2833	0.6209	25.4221
rs9472125	6	43756169	T/C	0.0964	0.0964	-0.1401	0.2833	0.6209	34.8828
rs9472125	6	43756169	T/C	0.0964	0.0964	-0.1401	0.2833	0.6209	25.9941
rs9472125	6	43756169	T/C	0.0964	0.0964	-0.1401	0.2833	0.6209	31.1694
rs2732218	18	73636835	G/A	0.6801	0.3199	-0.1437	0.1433	0.316	22.4671
rs7296080	12	4138929	T/C	0.5111	0.4889	-0.1439	0.1485	0.3324	26.1011
rs9809229	3	115849331	G/A	0.1633	0.1633	-0.146	0.1915	0.4459	23.8279
rs9564536	13	35258606	A/C	0.2516	0.2516	-0.1472	0.174	0.3976	21.8516
rs9564536	13	35258606	A/C	0.2516	0.2516	-0.1472	0.174	0.3976	20.8769
rs1658953	9	6644210	G/T	0.2178	0.2178	-0.1481	0.1539	0.336	25.303
rs138562325	11	1651595	A/G	0.108	0.108	-0.1518	0.4431	0.732	22.7305
rs79819065	16	83286457	A/G	0.0323	0.0323	-0.1525	0.3167	0.6301	21.1915
rs41276094	10	34558839	A/G	0.0201	0.0201	-0.1546	0.9833	0.875	20.8205
rs590820	1	230309619	G/A	0.5173	0.4827	-0.1558	0.1484	0.2939	23.1468
rs6882076	5	156390297	C/T	0.7032	0.2968	-0.156	0.1689	0.3559	20.9508
rs2495477	1	55518467	G/A	0.3499	0.3499	-0.1564	0.1508	0.2996	31.8389
rs2495477	1	55518467	G/A	0.3499	0.3499	-0.1564	0.1508	0.2996	35.2066
rs58198139	5	156399039	T/C	0.7033	0.2967	-0.1567	0.169	0.3539	29.6912
rs17231506	16	56994528	T/C	0.2841	0.2841	-0.1593	0.1627	0.3274	40.561
rs76866386	2	44075483	C/T	0.0448	0.0448	-0.1615	0.4726	0.7325	61.1928
rs835616	5	174863690	G/A	0.7264	0.2736	-0.1625	0.1762	0.3565	26.1994
rs835616	5	174863690	G/A	0.7264	0.2736	-0.1625	0.1762	0.3565	26.257
rs62523994	8	145026582	A/G	0.33	0.33	-0.1632	0.163	0.3169	25.0413
rs62523994	8	145026582	A/G	0.33	0.33	-0.1632	0.163	0.3169	28.3108
rs13392272	2	21217490	T/C	0.3539	0.3539	-0.1642	0.2054	0.4241	31.6834
rs262413	11	36026628	A/G	0.8525	0.1475	-0.1653	0.1754	0.3459	20.0774
rs13012718	2	18797521	G/T	0.7267	0.2733	-0.1659	0.1468	0.2584	23.0301
rs13012718	2	18797521	G/T	0.7267	0.2733	-0.1659	0.1468	0.2584	23.3574
rs13012718	2	18797521	G/T	0.7267	0.2733	-0.1659	0.1468	0.2584	26.963
rs61836803	1	235172752	T/C	0.4898	0.4898	-0.1679	0.2761	0.5432	21.6851
rs72616395	4	131628406	A/G	0.1428	0.1428	-0.1708	0.1939	0.3784	19.9316
rs6073958	20	44551855	C/T	0.166	0.166	-0.1771	0.2057	0.3893	127.018
rs6073958	20	44551855	C/T	0.166	0.166	-0.1771	0.2057	0.3893	96.7356
rs6073958	20	44551855	C/T	0.166	0.166	-0.1771	0.2057	0.3893	139.518
rs6073958	20	44551855	C/T	0.166	0.166	-0.1771	0.2057	0.3893	147.168
rs247617	16	56990716	A/C	0.2834	0.2834	-0.1798	0.1632	0.2706	314.363
rs247617	16	56990716	A/C	0.2834	0.2834	-0.1798	0.1632	0.2706	320.04
rs247617	16	56990716	A/C	0.2834	0.2834	-0.1798	0.1632	0.2706	232.69
rs247617	16	56990716	A/C	0.2834	0.2834	-0.1798	0.1632	0.2706	328.991
rs247617	16	56990716	A/C	0.2834	0.2834	-0.1798	0.1632	0.2706	331.899
rs247617	16	56990716	A/C	0.2834	0.2834	-0.1798	0.1632	0.2706	377.465
rs247617	16	56990716	A/C	0.2834	0.2834	-0.1798	0.1632	0.2706	444.996
rs247617	16	56990716	A/C	0.2834	0.2834	-0.1798	0.1632	0.2706	335.737
rs247617	16	56990716	A/C	0.2834	0.2834	-0.1798	0.1632	0.2706	241.073
rs247617	16	56990716	A/C	0.2834	0.2834	-0.1798	0.1632	0.2706	284.789
rs17120244	11	116919511	T/C	0.1881	0.1881	-0.1798	0.1731	0.2989	29.2064
rs11065248	12	121185933	G/A	0.2254	0.2254	-0.1801	0.1563	0.2492	20.911
rs4904170	14	84733154	G/A	0.7146	0.2854	-0.1806	0.1466	0.218	19.6353
rs1915463	6	24073404	A/G	0.542	0.458	-0.1822	0.1592	0.2525	19.7266
rs3764261	16	56993324	A/C	0.2842	0.2842	-0.1831	0.1629	0.2611	202.075
rs3764261	16	56993324	A/C	0.2842	0.2842	-0.1831	0.1629	0.2611	123.697
rs3764261	16	56993324	A/C	0.2842	0.2842	-0.1831	0.1629	0.2611	186.282
rs117615420	8	39798234	A/C	0.0233	0.0233	-0.1836	0.9219	0.8422	20.3491
rs12365864	11	116489036	G/A	0.1525	0.1525	-0.188	0.2552	0.4613	24.2248
rs12365864	11	116489036	G/A	0.1525	0.1525	-0.188	0.2552	0.4613	30.2048
rs934197	2	21267461	A/G	0.2495	0.2495	-0.1891	0.2026	0.3507	106.335
rs12226389	11	61823630	C/T	0.2633	0.2633	-0.1904	0.1491	0.2016	38.8275
rs1367117	2	21263900	A/G	0.247	0.247	-0.1909	0.2067	0.3556	20.6955
rs1367117	2	21263900	A/G	0.247	0.247	-0.1909	0.2067	0.3556	23.1607
rs1367117	2	21263900	A/G	0.247	0.247	-0.1909	0.2067	0.3556	93.5338
rs2820283	6	104734794	C/T	0.0199	0.0199	-0.1912	0.529	0.7178	21.9393
rs11667229	19	49456001	T/C	0.5452	0.4548	-0.1977	0.1397	0.1569	20.9171
rs11667229	19	49456001	T/C	0.5452	0.4548	-0.1977	0.1397	0.1569	21.7509
rs11667229	19	49456001	T/C	0.5452	0.4548	-0.1977	0.1397	0.1569	21.197
rs8756	12	66359752	A/C	0.6381	0.3619	-0.1992	0.1766	0.2591	21.2778
rs11777030	8	50035697	A/G	0.2096	0.2096	-0.2009	0.2343	0.3912	19.6682
rs74229164	1	22188762	T/C	0.1934	0.1934	-0.2042	0.1967	0.2992	22.9506
rs74229164	1	22188762	T/C	0.1934	0.1934	-0.2042	0.1967	0.2992	20.2504
rs76453951	8	9190564	T/C	0.1146	0.1146	-0.2054	0.4308	0.6336	27.9137
rs76453951	8	9190564	T/C	0.1146	0.1146	-0.2054	0.4308	0.6336	20.8654
rs4503368	1	161190250	C/T	0.624	0.376	-0.2057	0.1505	0.1719	40.1132
rs4503368	1	161190250	C/T	0.624	0.376	-0.2057	0.1505	0.1719	44.7529
rs4503368	1	161190250	C/T	0.624	0.376	-0.2057	0.1505	0.1719	21.6933
rs4503368	1	161190250	C/T	0.624	0.376	-0.2057	0.1505	0.1719	20.2984
rs4503368	1	161190250	C/T	0.624	0.376	-0.2057	0.1505	0.1719	41.0225
rs4503368	1	161190250	C/T	0.624	0.376	-0.2057	0.1505	0.1719	21.0834
rs4503368	1	161190250	C/T	0.624	0.376	-0.2057	0.1505	0.1719	27.6603
rs4503368	1	161190250	C/T	0.624	0.376	-0.2057	0.1505	0.1719	39.0204
rs11632618	15	58724706	A/G	0.07	0.07	-0.2078	0.537	0.6988	92.5862
rs11632618	15	58724706	A/G	0.07	0.07	-0.2078	0.537	0.6988	86.8442
rs11632618	15	58724706	A/G	0.07	0.07	-0.2078	0.537	0.6988	47.1135
rs11632618	15	58724706	A/G	0.07	0.07	-0.2078	0.537	0.6988	86.0184
rs11632618	15	58724706	A/G	0.07	0.07	-0.2078	0.537	0.6988	52.272
rs6507939	18	47176261	C/A	0.8488	0.1512	-0.2175	0.3767	0.5637	40.983
rs6507939	18	47176261	C/A	0.8488	0.1512	-0.2175	0.3767	0.5637	53.2533
rs6507939	18	47176261	C/A	0.8488	0.1512	-0.2175	0.3767	0.5637	55.3181
rs6507939	18	47176261	C/A	0.8488	0.1512	-0.2175	0.3767	0.5637	39.713
rs6507939	18	47176261	C/A	0.8488	0.1512	-0.2175	0.3767	0.5637	53.803
rs6507939	18	47176261	C/A	0.8488	0.1512	-0.2175	0.3767	0.5637	43.6805
rs6507939	18	47176261	C/A	0.8488	0.1512	-0.2175	0.3767	0.5637	49.5013
rs6507939	18	47176261	C/A	0.8488	0.1512	-0.2175	0.3767	0.5637	47.3551
rs6507939	18	47176261	C/A	0.8488	0.1512	-0.2175	0.3767	0.5637	38.9858
rs6507939	18	47176261	C/A	0.8488	0.1512	-0.2175	0.3767	0.5637	48.5959
rs6507939	18	47176261	C/A	0.8488	0.1512	-0.2175	0.3767	0.5637	65.9603
rs6507939	18	47176261	C/A	0.8488	0.1512	-0.2175	0.3767	0.5637	57.7464
rs6507939	18	47176261	C/A	0.8488	0.1512	-0.2175	0.3767	0.5637	47.5527
rs11970394	6	104256335	T/C	0.2395	0.2395	-0.2181	0.2535	0.3895	22.5699
rs151030943	19	10690009	A/G	0.1586	0.1586	-0.2185	0.2121	0.3029	22.367
rs67238690	5	174423931	T/G	0.1796	0.1796	-0.2221	0.1563	0.1555	20.0765
rs10102352	8	9206069	G/A	0.6052	0.3948	-0.2224	0.2808	0.4283	22.5086
rs10102352	8	9206069	G/A	0.6052	0.3948	-0.2224	0.2808	0.4283	20.8934
rs10102352	8	9206069	G/A	0.6052	0.3948	-0.2224	0.2808	0.4283	20.9151
rs10102352	8	9206069	G/A	0.6052	0.3948	-0.2224	0.2808	0.4283	20.9365
rs34531929	9	136118163	T/C	0.0721	0.0721	-0.2229	0.5421	0.6809	19.8056
rs11820792	11	67405967	T/G	0.1569	0.1569	-0.2303	0.2373	0.3319	27.6496
rs1800588	15	58723675	T/C	0.3177	0.3177	-0.2318	0.1431	0.1053	67.2312
rs1800588	15	58723675	T/C	0.3177	0.3177	-0.2318	0.1431	0.1053	96.0151
rs28661326	6	167622105	G/A	0.4335	0.4335	-0.2327	0.1414	0.0998	19.871
rs7757925	6	52716022	A/G	0.0689	0.0689	-0.2334	0.2281	0.3063	25.9607
rs2070895	15	58723939	A/G	0.3221	0.3221	-0.2365	0.1432	0.0985	282.269
rs2070895	15	58723939	A/G	0.3221	0.3221	-0.2365	0.1432	0.0985	264.319
rs2070895	15	58723939	A/G	0.3221	0.3221	-0.2365	0.1432	0.0985	296.662
rs2070895	15	58723939	A/G	0.3221	0.3221	-0.2365	0.1432	0.0985	365.876
rs2070895	15	58723939	A/G	0.3221	0.3221	-0.2365	0.1432	0.0985	283.228
rs2070895	15	58723939	A/G	0.3221	0.3221	-0.2365	0.1432	0.0985	687.294
rs2070895	15	58723939	A/G	0.3221	0.3221	-0.2365	0.1432	0.0985	415.735
rs17458287	2	207787297	C/T	0.3188	0.3188	-0.2372	0.1557	0.1275	20.4652
rs1042034	2	21225281	T/C	0.6079	0.3921	-0.2389	0.1597	0.1346	88.8688
rs75547618	22	28109490	T/C	0.0614	0.0614	-0.2418	0.2574	0.3475	20.5593
rs2712071	2	23990419	G/A	0.1384	0.1384	-0.2455	0.2518	0.3295	21.7728
rs74498950	4	16642700	G/A	0.0229	0.0229	-0.2468	0.8852	0.7804	23.2439
rs4954552	2	136789259	A/G	0.2506	0.2506	-0.2503	0.3257	0.4423	20.1298
rs1077835	15	58723426	G/A	0.3224	0.3224	-0.2522	0.1435	0.0788	163.544
rs1077835	15	58723426	G/A	0.3224	0.3224	-0.2522	0.1435	0.0788	159.167
rs1077835	15	58723426	G/A	0.3224	0.3224	-0.2522	0.1435	0.0788	314.471
rs150944423	1	33441358	G/A	0.234	0.234	-0.2586	0.1612	0.1086	21.3091
rs17626423	17	36108367	C/T	0.21	0.21	-0.2643	0.3334	0.428	23.513
rs62440182	7	3639064	T/C	0.1797	0.1797	-0.2688	0.2389	0.2605	21.2004
rs11615241	12	106005850	A/G	0.146	0.146	-0.2722	0.2797	0.3306	23.8798
rs11615241	12	106005850	A/G	0.146	0.146	-0.2722	0.2797	0.3306	23.6628
rs11615241	12	106005850	A/G	0.146	0.146	-0.2722	0.2797	0.3306	23.0116
rs11615241	12	106005850	A/G	0.146	0.146	-0.2722	0.2797	0.3306	26.6501
rs1044673	15	59389466	A/G	0.054	0.054	-0.2758	0.3173	0.3849	25.6367
rs8113547	19	51429883	T/C	0.5008	0.4992	-0.281	0.1764	0.1112	20.9601
rs4563214	2	221276033	T/C	0.2101	0.2101	-0.2823	0.1544	0.0675	20.8084
rs146929169	13	112250845	A/G	0.0234	0.0234	-0.2835	0.9373	0.7623	21.0111
rs8090363	18	47133828	G/A	0.6622	0.3378	-0.2846	0.1561	0.0682	26.1679
rs952275	2	21221399	G/T	0.3566	0.3566	-0.2864	0.2225	0.1981	80.9545
rs73107473	7	44577622	A/G	0.1662	0.1662	-0.2864	0.3678	0.4361	25.4863
rs73107473	7	44577622	A/G	0.1662	0.1662	-0.2864	0.3678	0.4361	30.4063
rs71464431	12	129623191	A/G	0.3257	0.3257	-0.2865	0.1782	0.1079	23.0173
rs71464431	12	129623191	A/G	0.3257	0.3257	-0.2865	0.1782	0.1079	19.8233
rs78016211	2	169386575	T/C	0.0765	0.0765	-0.2906	0.3107	0.3498	20.8275
rs13060085	3	171177575	C/A	0.8383	0.1617	-0.2929	0.3683	0.4264	19.6454
rs35909200	16	72156666	G/T	0.158	0.158	-0.3002	0.3726	0.4205	53.0584
rs40270	5	55804552	C/A	0.5527	0.4473	-0.3034	0.1852	0.1014	21.1818
rs40270	5	55804552	C/A	0.5527	0.4473	-0.3034	0.1852	0.1014	21.9188
rs40270	5	55804552	C/A	0.5527	0.4473	-0.3034	0.1852	0.1014	22.9723
rs40270	5	55804552	C/A	0.5527	0.4473	-0.3034	0.1852	0.1014	22.9028
rs40270	5	55804552	C/A	0.5527	0.4473	-0.3034	0.1852	0.1014	23.9995
rs10845349	12	11546192	A/G	0.5708	0.4292	-0.3047	0.2903	0.2939	20.0281
rs10845349	12	11546192	A/G	0.5708	0.4292	-0.3047	0.2903	0.2939	20.0475
rs118185529	10	73645820	G/T	0.0245	0.0245	-0.3048	0.9177	0.7398	22.4378
rs151246714	2	198751113	A/G	0.0792	0.0792	-0.3113	0.5101	0.5416	21.1228
rs76675389	4	61948814	T/G	0.0525	0.0525	-0.3173	0.6062	0.6007	20.0286
rs2288184	2	1688065	A/C	0.0535	0.0535	-0.3174	0.4142	0.4435	20.2434
rs12422055	11	67404181	T/C	0.1523	0.1523	-0.3257	0.2371	0.1695	23.1034
rs74400352	12	16568790	A/G	0.0518	0.0518	-0.3263	0.605	0.5897	26.4807
rs13331448	16	19348138	T/G	0.1601	0.1601	-0.331	0.1658	0.0458	22.1624
rs13331448	16	19348138	T/G	0.1601	0.1601	-0.331	0.1658	0.0458	20.7138
rs1081105	19	45412955	C/A	0.0281	0.0281	-0.3323	0.8351	0.6907	30.3181
rs9960426	18	4928710	G/A	0.9661	0.0339	-0.3417	0.5293	0.5185	22.101
rs111617668	2	44055922	T/C	0.0422	0.0422	-0.3455	0.49	0.4808	33.0919
rs6065904	20	44534651	A/G	0.2698	0.2698	-0.3473	0.1474	0.0185	71.1603
rs6065904	20	44534651	A/G	0.2698	0.2698	-0.3473	0.1474	0.0185	97.7819
rs6065904	20	44534651	A/G	0.2698	0.2698	-0.3473	0.1474	0.0185	179.184
rs6065904	20	44534651	A/G	0.2698	0.2698	-0.3473	0.1474	0.0185	104.605
rs6065904	20	44534651	A/G	0.2698	0.2698	-0.3473	0.1474	0.0185	133.365
rs6065904	20	44534651	A/G	0.2698	0.2698	-0.3473	0.1474	0.0185	134.469
rs6065904	20	44534651	A/G	0.2698	0.2698	-0.3473	0.1474	0.0185	42.6703
rs6065904	20	44534651	A/G	0.2698	0.2698	-0.3473	0.1474	0.0185	151.945
rs6065904	20	44534651	A/G	0.2698	0.2698	-0.3473	0.1474	0.0185	41.9853
rs6065904	20	44534651	A/G	0.2698	0.2698	-0.3473	0.1474	0.0185	119.132
rs6065904	20	44534651	A/G	0.2698	0.2698	-0.3473	0.1474	0.0185	30.1609
rs6065904	20	44534651	A/G	0.2698	0.2698	-0.3473	0.1474	0.0185	213.23
rs6065904	20	44534651	A/G	0.2698	0.2698	-0.3473	0.1474	0.0185	24.8602
rs56053817	1	247128331	T/C	0.1573	0.1573	-0.3498	0.3747	0.3504	20.6715
rs10975997	9	7034072	T/C	0.7354	0.2646	-0.3502	0.1528	0.0219	22.7656
rs16991213	20	44969139	A/G	0.1069	0.1069	-0.3569	0.1999	0.0741	21.6629
rs117879159	7	62030683	A/C	0.0906	0.0906	-0.3575	0.5103	0.4835	23.391
rs10051260	5	74567359	A/G	0.1919	0.1919	-0.3601	0.352	0.3063	25.3613
rs1475519	14	57121754	A/G	0.7798	0.2202	-0.361	0.1587	0.0229	24.6006
rs144725638	4	78740169	A/C	0.0565	0.0565	-0.3617	0.5943	0.5428	20.3434
rs77548999	17	72131978	T/G	0.0857	0.0857	-0.3636	0.4906	0.4586	25.0121
rs78062315	12	106920784	A/G	0.0491	0.0491	-0.3673	0.2923	0.209	19.6215
rs112392511	1	187974220	C/T	0.0273	0.0273	-0.3698	0.8141	0.6497	20.7337
rs55647056	16	58889284	T/G	0.0446	0.0446	-0.3718	0.4516	0.4103	19.7928
rs12128213	1	200197538	G/A	0.508	0.492	-0.3824	0.2722	0.1601	20.1547
rs117998397	20	54589248	C/T	0.0281	0.0281	-0.3833	0.8017	0.6326	22.0264
rs117998397	20	54589248	C/T	0.0281	0.0281	-0.3833	0.8017	0.6326	21.5537
rs117998397	20	54589248	C/T	0.0281	0.0281	-0.3833	0.8017	0.6326	20.8485
rs117998397	20	54589248	C/T	0.0281	0.0281	-0.3833	0.8017	0.6326	19.9874
rs11138414	9	82548723	C/T	0.1331	0.1331	-0.3887	0.4104	0.3435	22.093
rs1019541	16	60567079	G/A	0.7125	0.2875	-0.3959	0.1931	0.0403	20.0645
rs1019541	16	60567079	G/A	0.7125	0.2875	-0.3959	0.1931	0.0403	20.4313
rs16826375	1	187049709	G/T	0.1849	0.1849	-0.3982	0.169	0.0185	19.9367
rs16826375	1	187049709	G/T	0.1849	0.1849	-0.3982	0.169	0.0185	21.1036
rs2207132	20	39142516	A/G	0.0329	0.0329	-0.4069	0.7921	0.6074	30.5736
rs2207132	20	39142516	A/G	0.0329	0.0329	-0.4069	0.7921	0.6074	30.1584
rs2207132	20	39142516	A/G	0.0329	0.0329	-0.4069	0.7921	0.6074	31.3236
rs11171824	12	56785655	A/G	0.1389	0.1389	-0.409	0.4237	0.3344	20.2891
rs62270355	3	125062531	T/C	0.126	0.126	-0.4207	0.2196	0.0554	20.0463
rs76172517	2	169514699	C/T	0.0814	0.0814	-0.425	0.3368	0.2069	20.3303
rs8052104	16	9211739	G/A	0.03	0.03	-0.4267	0.7773	0.583	20.2297
rs113209488	12	108576202	T/C	0.028	0.028	-0.4284	0.815	0.5991	20.6719
rs7535444	1	78638751	A/G	0.0934	0.0934	-0.4317	0.3073	0.16	20.5075
rs73302914	20	56227673	A/G	0.0302	0.0302	-0.449	0.7992	0.5742	20.3722
rs73302914	20	56227673	A/G	0.0302	0.0302	-0.449	0.7992	0.5742	24.3155
rs73302914	20	56227673	A/G	0.0302	0.0302	-0.449	0.7992	0.5742	21.8526
rs73302914	20	56227673	A/G	0.0302	0.0302	-0.449	0.7992	0.5742	20.2974
rs73302914	20	56227673	A/G	0.0302	0.0302	-0.449	0.7992	0.5742	21.9836
rs73302914	20	56227673	A/G	0.0302	0.0302	-0.449	0.7992	0.5742	19.956
rs17803280	18	47954086	T/C	0.0781	0.0781	-0.4494	0.292	0.1237	22.1608
rs17803280	18	47954086	T/C	0.0781	0.0781	-0.4494	0.292	0.1237	27.7799
rs17280601	7	17102093	T/C	0.0663	0.0663	-0.4518	0.5578	0.418	20.9933
rs7241455	18	60325268	T/C	0.0653	0.0653	-0.4571	0.5546	0.4098	20.6451
rs11596711	10	52854471	T/G	0.0427	0.0427	-0.463	0.4152	0.2648	19.7237
rs148436988	8	59520745	T/C	0.0105	0.0105	-0.4673	1.4272	0.7433	23.9347
rs140277150	6	24769244	A/C	0.0337	0.0337	-0.4786	0.7861	0.5426	23.0658
rs28862291	8	68230345	A/G	0.0353	0.0353	-0.4998	0.7609	0.5113	24.2075
rs9395844	6	53038343	C/T	0.7399	0.2601	-0.5027	0.3139	0.1092	22.4899
rs59781045	11	117095283	T/C	0.0553	0.0553	-0.504	0.3643	0.1665	20.3698
rs12685579	9	7205208	T/C	0.0393	0.0393	-0.5085	0.2933	0.0829	34.5234
rs115092198	4	109287723	T/G	0.036	0.036	-0.5127	0.7665	0.5036	25.0716
rs137897913	15	73192606	A/G	0.0349	0.0349	-0.5134	0.7302	0.4821	20.357
rs79116552	2	237744637	A/G	0.0619	0.0619	-0.5263	0.5677	0.3539	23.4639
rs79116552	2	237744637	A/G	0.0619	0.0619	-0.5263	0.5677	0.3539	27.0214
rs1187950	1	27234488	T/C	0.0382	0.0382	-0.5354	0.7167	0.455	20.6421
rs193122507	7	146330955	T/C	0.0735	0.0735	-0.5376	0.5226	0.3036	22.2629
rs144768958	7	156830850	C/A	0.0332	0.0332	-0.5385	0.7725	0.4857	20.664
rs144768958	7	156830850	C/A	0.0332	0.0332	-0.5385	0.7725	0.4857	24.3357
rs57869035	10	87579098	C/T	0.0776	0.0776	-0.551	0.2564	0.0316	24.3931
rs1718309	12	103242396	G/A	0.6094	0.3906	-0.5602	0.2801	0.0455	63.0373
rs6022077	20	51379129	T/C	0.1435	0.1435	-0.5647	0.3878	0.1453	20.5076
rs72999033	19	19366632	T/C	0.0443	0.0443	-0.5682	0.5041	0.2596	42.7029
rs72999033	19	19366632	T/C	0.0443	0.0443	-0.5682	0.5041	0.2596	54.3645
rs72999033	19	19366632	T/C	0.0443	0.0443	-0.5682	0.5041	0.2596	41.9837
rs72999033	19	19366632	T/C	0.0443	0.0443	-0.5682	0.5041	0.2596	35.9418
rs72999033	19	19366632	T/C	0.0443	0.0443	-0.5682	0.5041	0.2596	39.475
rs72999033	19	19366632	T/C	0.0443	0.0443	-0.5682	0.5041	0.2596	30.0299
rs72675926	8	116003919	G/T	0.0389	0.0389	-0.5706	0.7223	0.4296	20.194
rs17558901	12	59915849	A/G	0.1119	0.1119	-0.5745	0.4304	0.1819	24.6181
rs182696447	5	138556056	C/T	0.0368	0.0368	-0.5785	0.704	0.4112	20.592
rs182696447	5	138556056	C/T	0.0368	0.0368	-0.5785	0.704	0.4112	20.56
rs182696447	5	138556056	C/T	0.0368	0.0368	-0.5785	0.704	0.4112	23.2676
rs6933521	6	12042473	C/T	0.1593	0.1593	-0.6178	0.3774	0.1016	33.3006
rs7945183	11	127206196	G/A	0.0451	0.0451	-0.6391	0.665	0.3366	20.055
rs73212700	7	114573879	C/T	0.0495	0.0495	-0.6651	0.6218	0.2847	20.1819
rs1800961	20	43042364	T/C	0.024	0.024	-0.7052	0.5541	0.2031	35.0068
rs1800961	20	43042364	T/C	0.024	0.024	-0.7052	0.5541	0.2031	23.0392
rs149132626	14	103937989	T/G	0.0184	0.0184	-0.9127	1.0992	0.4063	25.7061
rs111543310	15	59531818	C/T	0.025	0.025	-0.9465	0.9282	0.3079	46.8411
rs111543310	15	59531818	C/T	0.025	0.025	-0.9465	0.9282	0.3079	48.0557
rs111543310	15	59531818	C/T	0.025	0.025	-0.9465	0.9282	0.3079	43.6967
rs111543310	15	59531818	C/T	0.025	0.025	-0.9465	0.9282	0.3079	46.0125
rs111543310	15	59531818	C/T	0.025	0.025	-0.9465	0.9282	0.3079	70.1432
rs111543310	15	59531818	C/T	0.025	0.025	-0.9465	0.9282	0.3079	48.4471
rs111543310	15	59531818	C/T	0.025	0.025	-0.9465	0.9282	0.3079	25.1353
rs150087926	20	60518100	T/C	0.0388	0.0388	-0.9964	0.7635	0.1919	20.087
rs150087926	20	60518100	T/C	0.0388	0.0388	-0.9964	0.7635	0.1919	19.9959
rs118105096	13	52113111	T/C	0.0139	0.0139	-1.0064	1.1376	0.3763	20.4157
rs117339701	7	42223201	A/G	0.0095	0.0095	-1.0107	1.4024	0.4711	23.2085
rs117339701	7	42223201	A/G	0.0095	0.0095	-1.0107	1.4024	0.4711	20.3846
rs117339701	7	42223201	A/G	0.0095	0.0095	-1.0107	1.4024	0.4711	20.3515
rs138270540	4	75353427	C/A	0.0241	0.0241	-1.0129	0.9025	0.2617	20.3142
rs116319294	4	71236061	T/C	0.018	0.018	-1.0145	1.0415	0.33	21.1897
rs75830055	1	210315666	C/A	0.0214	0.0214	-1.0186	0.9597	0.2885	21.1982
rs11591147	1	55505647	T/G	0.0176	0.0176	-1.0204	1.0162	0.3153	174.272
rs118040105	18	39219483	A/G	0.012	0.012	-1.0204	1.2619	0.4187	20.7827
rs11591147	1	55505647	T/G	0.0176	0.0176	-1.0204	1.0162	0.3153	186.593
rs11591147	1	55505647	T/G	0.0176	0.0176	-1.0204	1.0162	0.3153	85.2576
rs11591147	1	55505647	T/G	0.0176	0.0176	-1.0204	1.0162	0.3153	42.719
rs118040105	18	39219483	A/G	0.012	0.012	-1.0204	1.2619	0.4187	21.7181
rs11591147	1	55505647	T/G	0.0176	0.0176	-1.0204	1.0162	0.3153	215.431
rs144262265	8	54998078	T/C	0.0213	0.0213	-1.0205	0.9337	0.2744	20.19
rs112635299	14	94838142	T/G	0.0213	0.0213	-1.0235	0.9556	0.2842	35.77
rs72965935	2	227594251	G/A	0.0454	0.0454	-1.0237	0.7001	0.1437	21.6679
rs117398832	14	55296798	G/T	0.0168	0.0168	-1.0256	1.0774	0.3411	21.7637
rs149079557	1	96517522	T/C	0.0216	0.0216	-1.0279	0.939	0.2737	21.4544
rs77437002	10	122051905	A/G	0.0308	0.0308	-1.0298	0.7874	0.1909	20.6104
rs75679663	17	4667972	A/C	0.0083	0.0083	-1.0298	1.5106	0.4954	33.9055
rs75679663	17	4667972	A/C	0.0083	0.0083	-1.0298	1.5106	0.4954	47.1046
rs75679663	17	4667972	A/C	0.0083	0.0083	-1.0298	1.5106	0.4954	91.1479
rs10219499	12	41157662	A/G	0.0121	0.0121	-1.0299	1.2956	0.4267	20.4957
rs190260103	2	190032940	C/T	0.0213	0.0213	-1.0309	0.9846	0.2951	20.816
rs190260103	2	190032940	C/T	0.0213	0.0213	-1.0309	0.9846	0.2951	21.2541
rs75852261	2	213246373	C/T	0.0301	0.0301	-1.0317	0.7896	0.1914	23.963
rs116895323	7	71979173	T/C	0.0231	0.0231	-1.0351	0.8836	0.2415	21.5174
rs12271743	11	117026154	C/T	0.0338	0.0338	-1.0364	0.759	0.1721	24.9845
rs12271743	11	117026154	C/T	0.0338	0.0338	-1.0364	0.759	0.1721	23.1763
rs12271743	11	117026154	C/T	0.0338	0.0338	-1.0364	0.759	0.1721	24.0072
rs12271743	11	117026154	C/T	0.0338	0.0338	-1.0364	0.759	0.1721	24.1334
rs12271743	11	117026154	C/T	0.0338	0.0338	-1.0364	0.759	0.1721	23.3242
rs12271743	11	117026154	C/T	0.0338	0.0338	-1.0364	0.759	0.1721	23.5933
rs112568936	2	20781254	T/C	0.0315	0.0315	-1.0373	0.7738	0.1801	20.3384
rs116320564	1	94087736	A/G	0.0131	0.0131	-1.0387	1.2029	0.3879	20.6947
rs28733017	15	96890855	C/T	0.0413	0.0413	-1.0393	0.706	0.141	20.4002
rs111894427	11	116721405	T/C	0.0325	0.0325	-1.043	0.7778	0.1799	36.8621
rs75793545	16	69524241	A/G	0.013	0.013	-1.057	1.2323	0.391	20.6418
rs75793545	16	69524241	A/G	0.013	0.013	-1.057	1.2323	0.391	21.5319
rs144064722	4	73406173	G/A	0.0242	0.0242	-1.0624	0.8834	0.2291	26.3811
rs144064722	4	73406173	G/A	0.0242	0.0242	-1.0624	0.8834	0.2291	57.164
rs144064722	4	73406173	G/A	0.0242	0.0242	-1.0624	0.8834	0.2291	47.673
rs144064722	4	73406173	G/A	0.0242	0.0242	-1.0624	0.8834	0.2291	28.6777
rs144064722	4	73406173	G/A	0.0242	0.0242	-1.0624	0.8834	0.2291	29.5094
rs144064722	4	73406173	G/A	0.0242	0.0242	-1.0624	0.8834	0.2291	51.6717
rs144064722	4	73406173	G/A	0.0242	0.0242	-1.0624	0.8834	0.2291	28.2656
rs144064722	4	73406173	G/A	0.0242	0.0242	-1.0624	0.8834	0.2291	33.8047
rs182695896	4	74813227	C/A	0.0098	0.0098	-1.0656	1.4266	0.4551	37.4042
rs182695896	4	74813227	C/A	0.0098	0.0098	-1.0656	1.4266	0.4551	52.3593
rs182695896	4	74813227	C/A	0.0098	0.0098	-1.0656	1.4266	0.4551	47.0914
rs182695896	4	74813227	C/A	0.0098	0.0098	-1.0656	1.4266	0.4551	22.5535
rs182695896	4	74813227	C/A	0.0098	0.0098	-1.0656	1.4266	0.4551	60.5518
rs182695896	4	74813227	C/A	0.0098	0.0098	-1.0656	1.4266	0.4551	22.387
rs147338312	14	87287547	T/C	0.012	0.012	-1.0684	1.2329	0.3862	23.178
rs118129259	7	96320426	C/T	0.0126	0.0126	-1.0725	1.2738	0.3998	21.2716
rs17414716	1	55759138	G/A	0.0057	0.0057	-1.0744	1.8643	0.5644	42.9062
rs17414716	1	55759138	G/A	0.0057	0.0057	-1.0744	1.8643	0.5644	40.1996
rs17414716	1	55759138	G/A	0.0057	0.0057	-1.0744	1.8643	0.5644	24.8833
rs141146761	16	57128880	A/G	0.0055	0.0055	-1.075	2.0295	0.5963	22.3553
rs114493857	4	176445177	C/T	0.0376	0.0376	-1.0765	0.7359	0.1435	20.5043
rs147097143	17	60238774	T/C	0.0104	0.0104	-1.0931	1.382	0.429	22.6304
rs147097143	17	60238774	T/C	0.0104	0.0104	-1.0931	1.382	0.429	21.6203
rs188247550	19	19396616	T/C	0.0133	0.0133	-1.113	1.2719	0.3815	24.5866
rs143128622	22	38857451	A/C	0.0086	0.0086	-1.1181	1.6057	0.4862	26.2683
rs76804362	2	165333750	G/A	0.0118	0.0118	-1.1591	1.3211	0.3803	19.8802
rs76804362	2	165333750	G/A	0.0118	0.0118	-1.1591	1.3211	0.3803	20.4648
rs77708534	2	165245163	C/T	0.0115	0.0115	-1.1676	1.3287	0.3795	19.7545
rs146517761	6	160902237	T/C	0.0076	0.0076	-1.1792	1.7056	0.4893	20.3426
rs146517761	6	160902237	T/C	0.0076	0.0076	-1.1792	1.7056	0.4893	22.4763
rs146517761	6	160902237	T/C	0.0076	0.0076	-1.1792	1.7056	0.4893	26.1872
rs146517761	6	160902237	T/C	0.0076	0.0076	-1.1792	1.7056	0.4893	23.1579
rs146517761	6	160902237	T/C	0.0076	0.0076	-1.1792	1.7056	0.4893	20.4021
rs117105192	16	81090865	A/G	0.0022	0.0022	-1.1817	3.1422	0.7069	26.4614
rs2875617	13	71825129	A/C	0.9681	0.0319	-1.3878	0.7791	0.0749	19.8959
