# Supplementary material for: Mendelian randomization reveals probucol’s preventive role in Behçet’s disease via circulating metabolites
Source: Sci Rep. 2025 Mar 21;15:9722. doi: 10.1038/s41598-025-93644-8 (PMC11928609; doi:10.1038/s41598-025-93644-8)
Supplement: Supplementary file 8 — Supplementary Information 8. [file 41598_2025_93644_MOESM8_ESM.xlsx]

## Sheet: Supplementary Table 4
Supplementary Table 4 915 SNPs Associated with HDL in the ABCA1-HDL MR Analysis.
SNP	CHR	POS	EA/OA	EAF	MAF	β*	SE	P	F-statistic
rs76125870	9	107973934	G/A	0.0436	0.0436	0.0951	0.0293	0.0013	69.8814
rs76125870	9	107973934	G/A	0.0436	0.0436	0.0898	0.0293	0.0024	69.8814
rs76125870	9	107973934	G/A	0.0436	0.0436	0.0831	0.0293	0.005	69.8814
rs76125870	9	107973934	G/A	0.0436	0.0436	0.0816	0.0293	0.006	69.8814
rs76125870	9	107973934	G/A	0.0436	0.0436	0.0813	0.0293	0.0062	69.8814
rs76125870	9	107973934	G/A	0.0436	0.0436	0.081	0.0293	0.0059	69.8814
rs76125870	9	107973934	G/A	0.0436	0.0436	0.0804	0.0293	0.0066	69.8814
rs76125870	9	107973934	G/A	0.0436	0.0436	0.0783	0.0293	0.0077	69.8814
rs76125870	9	107973934	G/A	0.0436	0.0436	0.0779	0.0293	0.0085	69.8814
rs76125870	9	107973934	G/A	0.0436	0.0436	0.0779	0.0293	0.0087	69.8814
rs914544	9	107607212	C/T	0.0271	0.0271	0.0772	0.031	0.0137	19.648
rs76125870	9	107973934	G/A	0.0436	0.0436	0.075	0.0293	0.0115	69.8814
rs76125870	9	107973934	G/A	0.0436	0.0436	0.0743	0.0293	0.012	69.8814
rs75947027	9	108530244	C/T	0.0572	0.0572	0.0739	0.0259	0.0047	35.1768
rs914544	9	107607212	C/T	0.0302	0.0302	0.0738	0.0311	0.0184	19.648
rs76125870	9	107973934	G/A	0.0436	0.0436	0.069	0.0293	0.0187	69.8814
rs76125870	9	107973934	G/A	0.0436	0.0436	0.0678	0.0293	0.021	69.8814
rs914544	9	107607212	C/T	0.0302	0.0302	0.0649	0.0311	0.0373	19.648
rs914544	9	107607212	C/T	0.0271	0.0271	0.0648	0.031	0.0387	19.648
rs914544	9	107607212	C/T	0.0302	0.0302	0.0631	0.0311	0.044	19.648
rs78671079	9	107801445	C/T	0.0392	0.0392	0.0621	0.0255	0.015	42.4818
rs914544	9	107607212	C/T	0.0271	0.0271	0.0616	0.0311	0.0495	19.648
rs914544	9	107607212	C/T	0.0302	0.0302	0.0614	0.0311	0.0512	19.648
rs914544	9	107607212	C/T	0.0302	0.0302	0.0599	0.0311	0.0564	19.648
rs914544	9	107607212	C/T	0.0302	0.0302	0.0596	0.0311	0.0581	19.648
rs75947027	9	108530244	C/T	0.0577	0.0577	0.0591	0.0266	0.0274	35.1768
rs76125870	9	107973934	G/A	0.0436	0.0436	0.0589	0.0293	0.0463	69.8814
rs914544	9	107607212	C/T	0.0271	0.0271	0.0583	0.031	0.0607	19.648
rs914544	9	107607212	C/T	0.0302	0.0302	0.0581	0.0311	0.0649	19.648
rs914544	9	107607212	C/T	0.0272	0.0272	0.058	0.031	0.0621	19.648
rs914544	9	107607212	C/T	0.0302	0.0302	0.0571	0.0311	0.0669	19.648
rs78671079	9	107801445	C/T	0.0417	0.0417	0.0558	0.0258	0.0308	42.4818
rs74655031	9	108185371	C/T	0.0312	0.0312	0.0546	0.0391	0.1657	51.8284
rs78671079	9	107801445	C/T	0.0392	0.0392	0.054	0.0255	0.0343	42.4818
rs75947027	9	108530244	C/T	0.0577	0.0577	0.054	0.0266	0.0443	35.1768
rs75947027	9	108530244	C/T	0.0577	0.0577	0.0534	0.0266	0.0462	35.1768
rs79710300	9	107905472	T/G	0.0342	0.0342	0.0532	0.0335	0.1162	41.2716
rs74655031	9	108185371	C/T	0.0312	0.0312	0.053	0.0391	0.1804	51.8284
rs914544	9	107607212	C/T	0.0302	0.0302	0.0528	0.0311	0.0937	19.648
rs78671079	9	107801445	C/T	0.0417	0.0417	0.0526	0.0258	0.0419	42.4818
rs2487054	9	107604722	C/A	0.3682	0.3682	0.0524	0.0145	<0.001	40.8984
rs2487054	9	107604722	C/A	0.3682	0.3682	0.0523	0.0145	<0.001	40.8984
rs74655031	9	108185371	C/T	0.0312	0.0312	0.0513	0.0391	0.1935	51.8284
rs75947027	9	108530244	C/T	0.0577	0.0577	0.0513	0.0266	0.0548	35.1768
rs74655031	9	108185371	C/T	0.0312	0.0312	0.0512	0.0391	0.1961	51.8284
rs2487054	9	107604722	C/A	0.3682	0.3682	0.051	0.0145	<0.001	40.8984
rs2487054	9	107604722	C/A	0.3682	0.3682	0.0506	0.0145	<0.001	40.8984
rs113647163	9	107655596	A/G	0.0586	0.0586	0.0502	0.0243	0.0401	27.9026
rs78671079	9	107801445	C/T	0.0417	0.0417	0.0495	0.0258	0.0564	42.4818
rs2487054	9	107604722	C/A	0.3682	0.3682	0.0493	0.0145	<0.001	40.8984
rs75932292	9	107819929	T/C	0.0642	0.0642	0.0488	0.0218	0.026	41.3099
rs2487054	9	107604722	C/A	0.3682	0.3682	0.0488	0.0145	<0.001	40.8984
rs74655031	9	108185371	C/T	0.0312	0.0312	0.0474	0.0391	0.231	51.8284
rs113647163	9	107655596	A/G	0.0586	0.0586	0.0472	0.0243	0.0539	27.9026
rs75932292	9	107819929	T/C	0.0642	0.0642	0.0471	0.0218	0.0322	41.3099
rs113647163	9	107655596	A/G	0.0586	0.0586	0.047	0.0243	0.0552	27.9026
rs113647163	9	107655596	A/G	0.0586	0.0586	0.0469	0.0243	0.0563	27.9026
rs113647163	9	107655596	A/G	0.0586	0.0586	0.0458	0.0243	0.0597	27.9026
rs74655031	9	108185371	C/T	0.0312	0.0312	0.0456	0.0391	0.2468	51.8284
rs79710300	9	107905472	T/G	0.0342	0.0342	0.0455	0.0336	0.1755	41.2716
rs113647163	9	107655596	A/G	0.0586	0.0586	0.0454	0.0243	0.0641	27.9026
rs140743650	9	108338473	T/G	0.0784	0.0784	0.0452	0.0221	0.0429	39.6205
rs113647163	9	107655596	A/G	0.0586	0.0586	0.045	0.0243	0.0658	27.9026
rs113647163	9	107655596	A/G	0.0586	0.0586	0.044	0.0243	0.071	27.9026
rs78671079	9	107801445	C/T	0.0417	0.0417	0.0439	0.0258	0.0913	42.4818
rs74655031	9	108185371	C/T	0.0312	0.0312	0.0436	0.0391	0.2685	51.8284
rs141060507	9	108412126	C/T	0.1574	0.1574	0.0436	0.0162	0.0078	25.8144
rs75932292	9	107819929	T/C	0.0615	0.0615	0.0436	0.0214	0.0435	41.3099
rs113647163	9	107655596	A/G	0.0586	0.0586	0.0429	0.0243	0.0799	27.9026
rs113647163	9	107655596	A/G	0.0586	0.0586	0.0424	0.0243	0.0845	27.9026
rs75932292	9	107819929	T/C	0.0642	0.0642	0.0423	0.0218	0.0551	41.3099
rs75932292	9	107819929	T/C	0.0642	0.0642	0.0419	0.0218	0.057	41.3099
rs75932292	9	107819929	T/C	0.0642	0.0642	0.0417	0.0218	0.0587	41.3099
rs79710300	9	107905472	T/G	0.0342	0.0342	0.0415	0.0336	0.2191	41.2716
rs79813326	9	107677276	A/G	0.0294	0.0294	0.0414	0.0325	0.2068	79.6613
rs74655031	9	108185371	C/T	0.0312	0.0312	0.0414	0.0391	0.2948	51.8284
rs113647163	9	107655596	A/G	0.0586	0.0586	0.041	0.0243	0.0953	27.9026
rs75932292	9	107819929	T/C	0.0642	0.0642	0.0408	0.0218	0.0642	41.3099
rs56310223	9	107695882	A/G	0.1272	0.1272	0.0407	0.0156	0.0091	30.5965
rs79710300	9	107905472	T/G	0.0342	0.0342	0.0407	0.0335	0.2268	41.2716
rs74655031	9	108185371	C/T	0.0312	0.0312	0.0405	0.0392	0.3047	51.8284
rs79710300	9	107905472	T/G	0.0342	0.0342	0.0398	0.0335	0.2391	41.2716
rs79813326	9	107677276	A/G	0.0294	0.0294	0.0397	0.0325	0.2261	79.6613
rs75932292	9	107819929	T/C	0.0642	0.0642	0.0397	0.0218	0.0696	41.3099
rs75947027	9	108530244	C/T	0.0577	0.0577	0.0391	0.0266	0.1425	35.1768
rs79813326	9	107677276	A/G	0.0294	0.0294	0.0385	0.0325	0.2395	79.6613
rs75932292	9	107819929	T/C	0.0642	0.0642	0.0385	0.0218	0.0812	41.3099
rs75932292	9	107819929	T/C	0.0615	0.0615	0.0376	0.0214	0.082	41.3099
rs78671079	9	107801445	C/T	0.0417	0.0417	0.0374	0.0258	0.1499	42.4818
rs141366790	9	107723647	C/A	0.0231	0.0231	0.0373	0.0345	0.2796	97.4167
rs79710300	9	107905472	T/G	0.0342	0.0342	0.0371	0.0335	0.27	41.2716
rs113647163	9	107655596	A/G	0.0586	0.0586	0.0368	0.0243	0.1306	27.9026
rs56310223	9	107695882	A/G	0.1208	0.1208	0.0365	0.0152	0.0166	30.5965
rs79813326	9	107677276	A/G	0.0294	0.0294	0.0362	0.0325	0.2692	79.6613
rs141366790	9	107723647	C/A	0.0231	0.0231	0.0362	0.0345	0.2975	97.4167
rs113647163	9	107655596	A/G	0.0586	0.0586	0.0362	0.0243	0.1408	27.9026
rs75947027	9	108530244	C/T	0.0572	0.0572	0.0359	0.0259	0.1661	35.1768
rs78671079	9	107801445	C/T	0.0392	0.0392	0.0353	0.0255	0.1704	42.4818
rs56310223	9	107695882	A/G	0.1272	0.1272	0.0349	0.0155	0.0255	30.5965
rs74655031	9	108185371	C/T	0.0312	0.0312	0.0347	0.0391	0.38	51.8284
rs75947027	9	108530244	C/T	0.0572	0.0572	0.0346	0.0258	0.185	35.1768
rs79813326	9	107677276	A/G	0.0294	0.0294	0.0342	0.0325	0.293	79.6613
rs113647163	9	107655596	A/G	0.0586	0.0586	0.0342	0.0243	0.1607	27.9026
rs75932292	9	107819929	T/C	0.0615	0.0615	0.0341	0.0214	0.1114	41.3099
rs78671079	9	107801445	C/T	0.0417	0.0417	0.034	0.0258	0.1932	42.4818
rs79813326	9	107677276	A/G	0.0294	0.0294	0.0333	0.0325	0.3065	79.6613
rs78671079	9	107801445	C/T	0.0392	0.0392	0.033	0.0255	0.1988	42.4818
rs79710300	9	107905472	T/G	0.0342	0.0342	0.033	0.0336	0.3263	41.2716
rs75947027	9	108530244	C/T	0.0577	0.0577	0.033	0.0266	0.2204	35.1768
rs75947027	9	108530244	C/T	0.0572	0.0572	0.0329	0.0259	0.205	35.1768
rs79710300	9	107905472	T/G	0.0342	0.0342	0.0327	0.0336	0.3338	41.2716
rs141366790	9	107723647	C/A	0.0232	0.0232	0.0323	0.0355	0.3687	97.4167
rs78671079	9	107801445	C/T	0.0392	0.0392	0.0319	0.0255	0.2152	42.4818
rs75932292	9	107819929	T/C	0.0615	0.0615	0.0314	0.0214	0.1421	41.3099
rs75947027	9	108530244	C/T	0.0577	0.0577	0.0314	0.0266	0.2429	35.1768
rs56310223	9	107695882	A/G	0.1272	0.1272	0.0314	0.0156	0.0452	30.5965
rs75932292	9	107819929	T/C	0.0642	0.0642	0.0312	0.0218	0.1537	41.3099
rs75947027	9	108530244	C/T	0.0577	0.0577	0.0307	0.0266	0.2539	35.1768
rs56310223	9	107695882	A/G	0.1272	0.1272	0.0307	0.0156	0.0503	30.5965
rs79813326	9	107677276	A/G	0.0294	0.0294	0.03	0.0325	0.3608	79.6613
rs56310223	9	107695882	A/G	0.1207	0.1207	0.0297	0.0152	0.0528	30.5965
rs2249891	9	107624242	G/A	0.0885	0.0885	0.0297	0.0184	0.1084	21.0955
rs79813326	9	107677276	A/G	0.0294	0.0294	0.0297	0.0325	0.3614	79.6613
rs75932292	9	107819929	T/C	0.0615	0.0615	0.0297	0.0214	0.169	41.3099
rs56310223	9	107695882	A/G	0.1208	0.1208	0.0294	0.0152	0.0535	30.5965
rs141366790	9	107723647	C/A	0.0231	0.0231	0.0294	0.0344	0.3971	97.4167
rs74655031	9	108185371	C/T	0.0312	0.0312	0.0292	0.0391	0.457	51.8284
rs56310223	9	107695882	A/G	0.1272	0.1272	0.0292	0.0156	0.0641	30.5965
rs79813326	9	107677276	A/G	0.0294	0.0294	0.029	0.0325	0.3736	79.6613
rs56310223	9	107695882	A/G	0.1207	0.1207	0.0288	0.0152	0.0613	30.5965
rs2487054	9	107604722	C/A	0.3682	0.3682	0.0287	0.0145	0.0506	40.8984
rs56310223	9	107695882	A/G	0.1272	0.1272	0.0286	0.0156	0.068	30.5965
rs74655031	9	108185371	C/T	0.0312	0.0312	0.0286	0.0391	0.4656	51.8284
rs2487054	9	107604722	C/A	0.3682	0.3682	0.0285	0.0145	0.0517	40.8984
rs141366790	9	107723647	C/A	0.0231	0.0231	0.0285	0.0344	0.4127	97.4167
rs79813326	9	107677276	A/G	0.0294	0.0294	0.0283	0.0325	0.3878	79.6613
rs79813326	9	107677276	A/G	0.0294	0.0294	0.0283	0.0325	0.3905	79.6613
rs79813326	9	107677276	A/G	0.0294	0.0294	0.028	0.0325	0.3936	79.6613
rs140743650	9	108338473	T/G	0.0784	0.0784	0.0276	0.0221	0.2158	39.6205
rs74655031	9	108185371	C/T	0.0312	0.0312	0.0276	0.0391	0.4861	51.8284
rs79813326	9	107677276	A/G	0.0294	0.0294	0.0272	0.0325	0.409	79.6613
rs79813326	9	107677276	A/G	0.0294	0.0294	0.0266	0.0325	0.4195	79.6613
rs9695887	9	107867295	A/G	0.1833	0.1833	0.0265	0.0133	0.0487	160.188
rs78671079	9	107801445	C/T	0.0417	0.0417	0.0263	0.0258	0.3133	42.4818
rs10991411	9	107684276	C/T	0.09	0.09	0.0262	0.018	0.1452	41.8327
rs2487054	9	107604722	C/A	0.3682	0.3682	0.0262	0.0145	0.075	40.8984
rs56310223	9	107695882	A/G	0.1272	0.1272	0.0262	0.0156	0.0965	30.5965
rs10991411	9	107684276	C/T	0.0928	0.0928	0.026	0.0172	0.1363	41.8327
rs2487054	9	107604722	C/A	0.3682	0.3682	0.0259	0.0145	0.077	40.8984
rs2249891	9	107624242	G/A	0.0886	0.0886	0.0258	0.0175	0.1437	21.0955
rs2900395	9	107820411	A/C	0.4209	0.4209	0.0258	0.0106	0.0164	43.7024
rs2249891	9	107624242	G/A	0.0885	0.0885	0.0257	0.0184	0.1656	21.0955
rs9695887	9	107867295	A/G	0.1833	0.1833	0.0255	0.0133	0.0573	160.188
rs914544	9	107607212	C/T	0.0272	0.0272	0.0254	0.031	0.4177	19.648
rs141366790	9	107723647	C/A	0.0232	0.0232	0.0253	0.0355	0.4768	97.4167
rs2900395	9	107820411	A/C	0.4209	0.4209	0.0252	0.0107	0.0186	43.7024
rs2249891	9	107624242	G/A	0.0886	0.0886	0.0252	0.0175	0.1508	21.0955
rs2249891	9	107624242	G/A	0.0885	0.0885	0.025	0.0184	0.177	21.0955
rs113647163	9	107655596	A/G	0.0586	0.0586	0.0246	0.0242	0.3158	27.9026
rs56310223	9	107695882	A/G	0.1272	0.1272	0.0242	0.0156	0.1242	30.5965
rs113364927	9	107844037	T/C	0.0232	0.0232	0.024	0.0355	0.5023	25.02
rs2249891	9	107624242	G/A	0.0885	0.0885	0.0239	0.0184	0.1945	21.0955
rs75947027	9	108530244	C/T	0.0572	0.0572	0.0238	0.0259	0.3627	35.1768
rs9695887	9	107867295	A/G	0.1833	0.1833	0.0234	0.0133	0.0797	160.188
rs62569482	9	107744979	T/C	0.0554	0.0554	0.0234	0.023	0.3121	65.8973
rs141366790	9	107723647	C/A	0.0232	0.0232	0.0234	0.0355	0.5136	97.4167
rs141366790	9	107723647	C/A	0.0232	0.0232	0.0232	0.0355	0.5189	97.4167
rs140743650	9	108338473	T/G	0.0784	0.0784	0.023	0.0221	0.302	39.6205
rs62569482	9	107744979	T/C	0.0554	0.0554	0.023	0.0231	0.3235	65.8973
rs141366790	9	107723647	C/A	0.0232	0.0232	0.0229	0.0355	0.5236	97.4167
rs78671079	9	107801445	C/T	0.0417	0.0417	0.0229	0.0258	0.3805	42.4818
rs62569482	9	107744979	T/C	0.0554	0.0554	0.0228	0.023	0.3261	65.8973
rs7864771	9	107853296	A/G	0.326	0.326	0.0228	0.011	0.0394	60.809
rs56310223	9	107695882	A/G	0.1207	0.1207	0.0227	0.0152	0.1387	30.5965
rs2249891	9	107624242	G/A	0.0886	0.0886	0.0226	0.0175	0.2014	21.0955
rs75932292	9	107819929	T/C	0.0615	0.0615	0.0225	0.0214	0.2983	41.3099
rs9695887	9	107867295	A/G	0.1833	0.1833	0.0223	0.0133	0.0983	160.188
rs62569482	9	107744979	T/C	0.0554	0.0554	0.0222	0.023	0.3402	65.8973
rs10991411	9	107684276	C/T	0.0928	0.0928	0.0222	0.0172	0.1983	41.8327
rs56310223	9	107695882	A/G	0.1272	0.1272	0.022	0.0155	0.1616	30.5965
rs79710300	9	107905472	T/G	0.0342	0.0342	0.022	0.0335	0.5158	41.2716
rs2900395	9	107820411	A/C	0.4129	0.4129	0.022	0.0103	0.0343	43.7024
rs75947027	9	108530244	C/T	0.0577	0.0577	0.0218	0.0266	0.4185	35.1768
rs62569482	9	107744979	T/C	0.0554	0.0554	0.0218	0.023	0.3506	65.8973
rs62569482	9	107744979	T/C	0.0554	0.0554	0.0217	0.023	0.3525	65.8973
rs2249891	9	107624242	G/A	0.0885	0.0885	0.0216	0.0184	0.2465	21.0955
rs7864771	9	107853296	A/G	0.326	0.326	0.0216	0.011	0.0506	60.809
rs140743650	9	108338473	T/G	0.0784	0.0784	0.0215	0.0222	0.3363	39.6205
rs62569482	9	107744979	T/C	0.0554	0.0554	0.0212	0.023	0.358	65.8973
rs62569482	9	107744979	T/C	0.0554	0.0554	0.0212	0.023	0.3633	65.8973
rs2249891	9	107624242	G/A	0.0885	0.0885	0.0211	0.0184	0.2582	21.0955
rs7864771	9	107853296	A/G	0.326	0.326	0.021	0.011	0.0579	60.809
rs2900395	9	107820411	A/C	0.413	0.413	0.0208	0.0103	0.0441	43.7024
rs2249891	9	107624242	G/A	0.0885	0.0885	0.0208	0.0184	0.2654	21.0955
rs140743650	9	108338473	T/G	0.0784	0.0784	0.0206	0.0221	0.3565	39.6205
rs741738	11	309508	A/G	0.1828	0.1828	0.0206	0.013	0.1186	71.7466
rs9695887	9	107867295	A/G	0.1833	0.1833	0.0203	0.0133	0.1317	160.188
rs2249891	9	107624242	G/A	0.0886	0.0886	0.0201	0.0175	0.252	21.0955
rs9695887	9	107867295	A/G	0.1745	0.1745	0.02	0.013	0.1253	160.188
rs140743650	9	108338473	T/G	0.0784	0.0784	0.0199	0.0221	0.373	39.6205
rs78671079	9	107801445	C/T	0.0417	0.0417	0.0199	0.0258	0.4462	42.4818
rs141366790	9	107723647	C/A	0.0232	0.0232	0.0198	0.0355	0.5778	97.4167
rs2900395	9	107820411	A/C	0.4209	0.4209	0.0198	0.0106	0.0642	43.7024
rs141366790	9	107723647	C/A	0.0232	0.0232	0.0198	0.0355	0.5805	97.4167
rs9695887	9	107867295	A/G	0.1833	0.1833	0.0198	0.0133	0.1422	160.188
rs7864771	9	107853296	A/G	0.326	0.326	0.0195	0.011	0.0758	60.809
rs140743650	9	108338473	T/G	0.0784	0.0784	0.0195	0.0221	0.3845	39.6205
rs9695887	9	107867295	A/G	0.1833	0.1833	0.0191	0.0133	0.1563	160.188
rs2249891	9	107624242	G/A	0.0885	0.0885	0.0191	0.0184	0.2998	21.0955
rs17617068	5	179168097	C/T	0.3364	0.3364	0.019	0.0109	0.0818	56.9494
rs141366790	9	107723647	C/A	0.0232	0.0232	0.019	0.0355	0.5968	97.4167
rs2900395	9	107820411	A/C	0.4209	0.4209	0.019	0.0107	0.0775	43.7024
rs2249891	9	107624242	G/A	0.0886	0.0886	0.019	0.0175	0.2839	21.0955
rs9695887	9	107867295	A/G	0.1745	0.1745	0.0189	0.013	0.1504	160.188
rs9695887	9	107867295	A/G	0.1745	0.1745	0.0188	0.013	0.1521	160.188
rs140743650	9	108338473	T/G	0.0784	0.0784	0.0188	0.0221	0.3981	39.6205
rs62569482	9	107744979	T/C	0.0554	0.0554	0.0186	0.023	0.4211	65.8973
rs62569482	9	107744979	T/C	0.0584	0.0584	0.0185	0.0219	0.4039	65.8973
rs2487054	9	107604722	C/A	0.3682	0.3682	0.0184	0.0145	0.2096	40.8984
rs59179413	9	107891888	G/A	0.0319	0.0319	0.0184	0.0297	0.5374	51.4088
rs59179413	9	107891888	G/A	0.0298	0.0298	0.0183	0.0291	0.5315	51.4088
rs7864771	9	107853296	A/G	0.3177	0.3177	0.0182	0.0105	0.0835	60.809
rs117432548	9	107723310	T/C	0.0809	0.0809	0.0181	0.0214	0.4015	25.9406
rs2900395	9	107820411	A/C	0.4209	0.4209	0.0181	0.0106	0.0927	43.7024
rs140743650	9	108338473	T/G	0.0784	0.0784	0.0181	0.0221	0.419	39.6205
rs10991411	9	107684276	C/T	0.09	0.09	0.018	0.018	0.3192	41.8327
rs62569482	9	107744979	T/C	0.0584	0.0584	0.0178	0.022	0.4215	65.8973
rs2487054	9	107604722	C/A	0.3682	0.3682	0.0176	0.0145	0.23	40.8984
rs2487054	9	107604722	C/A	0.3682	0.3682	0.0174	0.0145	0.2346	40.8984
rs2900395	9	107820411	A/C	0.4209	0.4209	0.0173	0.0106	0.1077	43.7024
rs7864771	9	107853296	A/G	0.3177	0.3177	0.0173	0.0105	0.1042	60.809
rs9695887	9	107867295	A/G	0.1833	0.1833	0.0171	0.0133	0.2048	160.188
rs2900395	9	107820411	A/C	0.4209	0.4209	0.0171	0.0107	0.1127	43.7024
rs2249891	9	107624242	G/A	0.0885	0.0885	0.0171	0.0184	0.3596	21.0955
rs9695887	9	107867295	A/G	0.1833	0.1833	0.017	0.0133	0.2024	160.188
rs141366790	9	107723647	C/A	0.0231	0.0231	0.0169	0.0344	0.6283	97.4167
rs17617068	5	179168097	C/T	0.34	0.34	0.0167	0.0104	0.1081	56.9494
rs2900395	9	107820411	A/C	0.4129	0.4129	0.0165	0.0103	0.1128	43.7024
rs72740304	9	107809759	C/T	0.1466	0.1466	0.0164	0.0138	0.2379	105.374
rs9695887	9	107867295	A/G	0.1745	0.1745	0.0164	0.013	0.2127	160.188
rs2900395	9	107820411	A/C	0.4209	0.4209	0.0164	0.0106	0.1292	43.7024
rs3124018	9	107869845	G/A	0.0599	0.0599	0.0161	0.0226	0.4776	22.4287
rs141366790	9	107723647	C/A	0.0231	0.0231	0.016	0.0345	0.6421	97.4167
rs72740304	9	107809759	C/T	0.1539	0.1539	0.0159	0.0142	0.2669	105.374
rs72740304	9	107809759	C/T	0.1539	0.1539	0.0156	0.0142	0.2754	105.374
rs72740304	9	107809759	C/T	0.1539	0.1539	0.0156	0.0142	0.2752	105.374
rs9695887	9	107867295	A/G	0.1746	0.1746	0.0156	0.013	0.2317	160.188
rs59179413	9	107891888	G/A	0.0298	0.0298	0.0156	0.0292	0.5973	51.4088
rs882992	9	107827911	G/A	0.7021	0.2979	0.0156	0.0109	0.1524	26.3898
rs7864771	9	107853296	A/G	0.326	0.326	0.0152	0.011	0.1695	60.809
rs72740304	9	107809759	C/T	0.1539	0.1539	0.0152	0.0142	0.2867	105.374
rs72740304	9	107809759	C/T	0.1466	0.1466	0.0152	0.0138	0.2759	105.374
rs72740304	9	107809759	C/T	0.1539	0.1539	0.0151	0.0142	0.2924	105.374
rs75947027	9	108530244	C/T	0.0572	0.0572	0.015	0.0259	0.5649	35.1768
rs74655031	9	108185371	C/T	0.0312	0.0312	0.015	0.0391	0.7021	51.8284
rs7864771	9	107853296	A/G	0.326	0.326	0.0149	0.011	0.1791	60.809
rs2487054	9	107604722	C/A	0.3682	0.3682	0.0148	0.0145	0.3132	40.8984
rs7864771	9	107853296	A/G	0.326	0.326	0.0147	0.011	0.1847	60.809
rs2487046	9	107692229	G/A	0.6315	0.3685	0.0147	0.0108	0.1765	166.731
rs2900395	9	107820411	A/C	0.4209	0.4209	0.0146	0.0107	0.1702	43.7024
rs140743650	9	108338473	T/G	0.0784	0.0784	0.0146	0.0222	0.5107	39.6205
rs140743650	9	108338473	T/G	0.0784	0.0784	0.0146	0.0221	0.5103	39.6205
rs2487046	9	107692229	G/A	0.6264	0.3736	0.0145	0.0104	0.163	166.731
rs147622113	19	10771941	T/C	0.0224	0.0224	0.0144	0.0355	0.6889	20.4721
rs141366790	9	107723647	C/A	0.0232	0.0232	0.014	0.0355	0.6958	97.4167
rs111814942	9	107786669	T/C	0.0872	0.0872	0.014	0.0184	0.4514	57.282
rs72740304	9	107809759	C/T	0.1539	0.1539	0.014	0.0142	0.328	105.374
rs140743650	9	108338473	T/G	0.0784	0.0784	0.0139	0.0221	0.5309	39.6205
rs62569482	9	107744979	T/C	0.0584	0.0584	0.0136	0.022	0.5383	65.8973
rs2900395	9	107820411	A/C	0.413	0.413	0.0134	0.0103	0.1953	43.7024
rs10991411	9	107684276	C/T	0.09	0.09	0.0133	0.018	0.4632	41.8327
rs72740304	9	107809759	C/T	0.1466	0.1466	0.0129	0.0138	0.3511	105.374
rs7864771	9	107853296	A/G	0.326	0.326	0.0129	0.011	0.2422	60.809
rs74655031	9	108185371	C/T	0.0312	0.0312	0.0128	0.0392	0.7436	51.8284
rs10991411	9	107684276	C/T	0.09	0.09	0.0128	0.018	0.4789	41.8327
rs140743650	9	108338473	T/G	0.0784	0.0784	0.0126	0.0221	0.5744	39.6205
rs7864771	9	107853296	A/G	0.3176	0.3176	0.0125	0.0105	0.2407	60.809
rs140743650	9	108338473	T/G	0.0784	0.0784	0.0123	0.0221	0.5811	39.6205
rs10991411	9	107684276	C/T	0.0928	0.0928	0.0123	0.0173	0.4762	41.8327
rs2487046	9	107692229	G/A	0.6315	0.3685	0.0122	0.0108	0.2606	166.731
rs62569482	9	107744979	T/C	0.0584	0.0584	0.0122	0.022	0.5801	65.8973
rs72740304	9	107809759	C/T	0.1466	0.1466	0.0122	0.0138	0.3822	105.374
rs2487046	9	107692229	G/A	0.6264	0.3736	0.0121	0.0104	0.2432	166.731
rs17617068	5	179168097	C/T	0.3364	0.3364	0.0121	0.0109	0.2687	56.9494
rs3124017	9	107873197	C/T	0.7538	0.2462	0.012	0.0117	0.3118	20.7835
rs17617068	5	179168097	C/T	0.3364	0.3364	0.0119	0.0109	0.2798	56.9494
rs7859960	9	107915435	A/G	0.3861	0.3861	0.0119	0.012	0.3274	37.4433
rs17617068	5	179168097	C/T	0.34	0.34	0.0117	0.0104	0.2582	56.9494
rs7864771	9	107853296	A/G	0.326	0.326	0.0116	0.011	0.2968	60.809
rs882992	9	107827911	G/A	0.7009	0.2991	0.0114	0.0114	0.3209	26.3898
rs882992	9	107827911	G/A	0.7021	0.2979	0.011	0.0109	0.3173	26.3898
rs10991411	9	107684276	C/T	0.09	0.09	0.0109	0.018	0.5486	41.8327
rs2487046	9	107692229	G/A	0.6315	0.3685	0.0108	0.0108	0.3233	166.731
rs7864771	9	107853296	A/G	0.3177	0.3177	0.0106	0.0105	0.3125	60.809
rs882992	9	107827911	G/A	0.7021	0.2979	0.0103	0.0109	0.3496	26.3898
rs2900395	9	107820411	A/C	0.4129	0.4129	0.0103	0.0103	0.3227	43.7024
rs882992	9	107827911	G/A	0.7009	0.2991	0.0102	0.0114	0.3749	26.3898
rs59179413	9	107891888	G/A	0.0319	0.0319	0.01	0.0297	0.7382	51.4088
rs56310223	9	107695882	A/G	0.1208	0.1208	0.01	0.0152	0.5151	30.5965
rs2575874	9	107676758	G/A	0.8485	0.1515	0.01	0.0149	0.5034	53.2215
rs140743650	9	108338473	T/G	0.0784	0.0784	0.0099	0.0221	0.6578	39.6205
rs79710300	9	107905472	T/G	0.0342	0.0342	0.0096	0.0335	0.7774	41.2716
rs111814942	9	107786669	T/C	0.0872	0.0872	0.0094	0.0184	0.6121	57.282
rs2487054	9	107604722	C/A	0.3682	0.3682	0.0093	0.0145	0.5254	40.8984
rs111814942	9	107786669	T/C	0.0898	0.0898	0.0093	0.0189	0.626	57.282
rs3124018	9	107869845	G/A	0.0566	0.0566	0.0092	0.022	0.6768	22.4287
rs882992	9	107827911	G/A	0.7021	0.2979	0.0091	0.0109	0.4013	26.3898
rs7864771	9	107853296	A/G	0.3176	0.3176	0.0087	0.0105	0.4141	60.809
rs882992	9	107827911	G/A	0.7021	0.2979	0.0085	0.0109	0.4389	26.3898
rs111814942	9	107786669	T/C	0.0898	0.0898	0.0085	0.0189	0.6568	57.282
rs2487046	9	107692229	G/A	0.6315	0.3685	0.0085	0.0108	0.4388	166.731
rs141060507	9	108412126	C/T	0.159	0.159	0.0085	0.0166	0.6138	25.8144
rs79710300	9	107905472	T/G	0.0342	0.0342	0.0084	0.0336	0.8037	41.2716
rs498275	9	107791702	A/G	0.3085	0.3085	0.0084	0.0112	0.4566	74.4563
rs79710300	9	107905472	T/G	0.0342	0.0342	0.0082	0.0335	0.81	41.2716
rs2487046	9	107692229	G/A	0.6315	0.3685	0.0081	0.0108	0.4559	166.731
rs498275	9	107791702	A/G	0.3085	0.3085	0.0081	0.0112	0.4727	74.4563
rs111814942	9	107786669	T/C	0.0898	0.0898	0.0081	0.0189	0.6726	57.282
rs78671079	9	107801445	C/T	0.0392	0.0392	0.008	0.0255	0.7568	42.4818
rs17617068	5	179168097	C/T	0.3614	0.3614	0.0079	0.0105	0.4591	56.9494
rs59179413	9	107891888	G/A	0.0319	0.0319	0.0079	0.0297	0.792	51.4088
rs111814942	9	107786669	T/C	0.0898	0.0898	0.0078	0.0189	0.6815	57.282
rs111814942	9	107786669	T/C	0.0872	0.0872	0.0078	0.0184	0.6755	57.282
rs2575874	9	107676758	G/A	0.8485	0.1515	0.0078	0.0149	0.6025	53.2215
rs882992	9	107827911	G/A	0.7009	0.2991	0.0077	0.0114	0.5024	26.3898
rs7859960	9	107915435	A/G	0.3861	0.3861	0.0077	0.012	0.5235	37.4433
rs498275	9	107791702	A/G	0.3085	0.3085	0.0076	0.0112	0.4981	74.4563
rs2575874	9	107676758	G/A	0.8471	0.1529	0.0076	0.0144	0.5975	53.2215
rs498275	9	107791702	A/G	0.3085	0.3085	0.0075	0.0112	0.5057	74.4563
rs141060507	9	108412126	C/T	0.159	0.159	0.0075	0.0166	0.6555	25.8144
rs498275	9	107791702	A/G	0.3085	0.3085	0.0075	0.0112	0.5062	74.4563
rs7859960	9	107915435	A/G	0.3861	0.3861	0.0074	0.012	0.5396	37.4433
rs72740304	9	107809759	C/T	0.1539	0.1539	0.0074	0.0142	0.6026	105.374
rs741738	11	309508	A/G	0.1828	0.1828	0.0073	0.013	0.5771	71.7466
rs147622113	19	10771941	T/C	0.0235	0.0235	0.0072	0.0359	0.8439	20.4721
rs498275	9	107791702	A/G	0.3123	0.3123	0.007	0.0106	0.5159	74.4563
rs62569482	9	107744979	T/C	0.0584	0.0584	0.0069	0.022	0.7545	65.8973
rs9695887	9	107867295	A/G	0.1746	0.1746	0.0068	0.013	0.6026	160.188
rs498275	9	107791702	A/G	0.3085	0.3085	0.0068	0.0112	0.5425	74.4563
rs7864771	9	107853296	A/G	0.3176	0.3176	0.0068	0.0105	0.5227	60.809
rs2472469	9	107706935	C/T	0.5688	0.4312	0.0068	0.0104	0.5162	133.217
rs113364927	9	107844037	T/C	0.0232	0.0232	0.0067	0.0354	0.8518	25.02
rs3124018	9	107869845	G/A	0.0599	0.0599	0.0066	0.0226	0.7716	22.4287
rs2487046	9	107692229	G/A	0.6264	0.3736	0.0065	0.0104	0.5358	166.731
rs498275	9	107791702	A/G	0.3123	0.3123	0.0065	0.0106	0.547	74.4563
rs498275	9	107791702	A/G	0.3123	0.3123	0.0064	0.0106	0.5458	74.4563
rs170621	9	107803370	A/G	0.5182	0.4818	0.0063	0.0102	0.5375	86.5403
rs141060507	9	108412126	C/T	0.159	0.159	0.0063	0.0166	0.707	25.8144
rs882992	9	107827911	G/A	0.7009	0.2991	0.0063	0.0114	0.5864	26.3898
rs2487046	9	107692229	G/A	0.6264	0.3736	0.0062	0.0104	0.5552	166.731
rs2487046	9	107692229	G/A	0.6315	0.3685	0.0058	0.0108	0.594	166.731
rs79710300	9	107905472	T/G	0.0342	0.0342	0.0058	0.0336	0.865	41.2716
rs498275	9	107791702	A/G	0.3085	0.3085	0.0057	0.0112	0.6074	74.4563
rs17617068	5	179168097	C/T	0.3364	0.3364	0.0057	0.0109	0.6027	56.9494
rs170621	9	107803370	A/G	0.5182	0.4818	0.0057	0.0102	0.5788	86.5403
rs10991411	9	107684276	C/T	0.09	0.09	0.0057	0.018	0.7546	41.8327
rs4742941	9	107866405	G/T	0.3905	0.3905	0.0055	0.0105	0.6027	120.351
rs498275	9	107791702	A/G	0.3123	0.3123	0.0055	0.0106	0.6092	74.4563
rs498275	9	107791702	A/G	0.3085	0.3085	0.0054	0.0111	0.627	74.4563
rs10991411	9	107684276	C/T	0.09	0.09	0.0054	0.018	0.7669	41.8327
rs170621	9	107803370	A/G	0.5182	0.4818	0.0054	0.0103	0.6023	86.5403
rs4742941	9	107866405	G/T	0.3905	0.3905	0.0053	0.0105	0.6139	120.351
rs7859960	9	107915435	A/G	0.3861	0.3861	0.0053	0.012	0.6611	37.4433
rs17617068	5	179168097	C/T	0.3364	0.3364	0.0053	0.0109	0.6313	56.9494
rs4742941	9	107866405	G/T	0.3837	0.3837	0.0052	0.0101	0.6066	120.351
rs141060507	9	108412126	C/T	0.159	0.159	0.0052	0.0166	0.7565	25.8144
rs7859960	9	107915435	A/G	0.3861	0.3861	0.0052	0.012	0.6699	37.4433
rs72740304	9	107809759	C/T	0.1467	0.1467	0.0052	0.0138	0.7114	105.374
rs117432548	9	107723310	T/C	0.0809	0.0809	0.0051	0.0214	0.8118	25.9406
rs10991411	9	107684276	C/T	0.09	0.09	0.0051	0.018	0.7791	41.8327
rs117432548	9	107723310	T/C	0.0809	0.0809	0.0051	0.0214	0.8133	25.9406
rs3124018	9	107869845	G/A	0.0599	0.0599	0.005	0.0226	0.8247	22.4287
rs882992	9	107827911	G/A	0.7009	0.2991	0.005	0.0114	0.6657	26.3898
rs2575874	9	107676758	G/A	0.8485	0.1515	0.0049	0.0149	0.7429	53.2215
rs113364927	9	107844037	T/C	0.0239	0.0239	0.0049	0.034	0.8871	25.02
rs2487046	9	107692229	G/A	0.6264	0.3736	0.0049	0.0104	0.6425	166.731
rs10991411	9	107684276	C/T	0.09	0.09	0.0048	0.018	0.7907	41.8327
rs59179413	9	107891888	G/A	0.0319	0.0319	0.0048	0.0297	0.8727	51.4088
rs10991411	9	107684276	C/T	0.0928	0.0928	0.0047	0.0173	0.7863	41.8327
rs2487046	9	107692229	G/A	0.6315	0.3685	0.0047	0.0108	0.6672	166.731
rs882992	9	107827911	G/A	0.7009	0.2991	0.0047	0.0114	0.6843	26.3898
rs72740304	9	107809759	C/T	0.1539	0.1539	0.0047	0.0142	0.742	105.374
rs59179413	9	107891888	G/A	0.0298	0.0298	0.0045	0.0292	0.8763	51.4088
rs170621	9	107803370	A/G	0.5182	0.4818	0.0044	0.0102	0.6686	86.5403
rs882992	9	107827911	G/A	0.7021	0.2979	0.0043	0.0109	0.6985	26.3898
rs59179413	9	107891888	G/A	0.0319	0.0319	0.0043	0.0297	0.8873	51.4088
rs17617068	5	179168097	C/T	0.34	0.34	0.0042	0.0104	0.6899	56.9494
rs17617068	5	179168097	C/T	0.34	0.34	0.004	0.0104	0.6993	56.9494
rs882992	9	107827911	G/A	0.7009	0.2991	0.004	0.0114	0.7324	26.3898
rs113364927	9	107844037	T/C	0.0239	0.0239	0.0039	0.0341	0.9097	25.02
rs2487046	9	107692229	G/A	0.6315	0.3685	0.0037	0.0108	0.733	166.731
rs4742941	9	107866405	G/T	0.3837	0.3837	0.0037	0.01	0.7135	120.351
rs2472510	9	107683122	G/T	0.3367	0.3367	0.0037	0.0106	0.7294	30.6816
rs72740304	9	107809759	C/T	0.1539	0.1539	0.0036	0.0142	0.7997	105.374
rs111814942	9	107786669	T/C	0.0872	0.0872	0.0036	0.0184	0.8478	57.282
rs170621	9	107803370	A/G	0.5162	0.4838	0.0035	0.0098	0.7187	86.5403
rs3124017	9	107873197	C/T	0.7512	0.2488	0.0035	0.0122	0.7764	20.7835
rs4742941	9	107866405	G/T	0.3905	0.3905	0.0035	0.0105	0.7401	120.351
rs2487046	9	107692229	G/A	0.6315	0.3685	0.0034	0.0108	0.7527	166.731
rs882992	9	107827911	G/A	0.7009	0.2991	0.0033	0.0114	0.7756	26.3898
rs7859960	9	107915435	A/G	0.3861	0.3861	0.0033	0.012	0.7868	37.4433
rs741738	11	309508	A/G	0.1828	0.1828	0.0032	0.013	0.8071	71.7466
rs7859960	9	107915435	A/G	0.3861	0.3861	0.0031	0.012	0.7965	37.4433
rs62569482	9	107744979	T/C	0.0584	0.0584	0.003	0.022	0.8898	65.8973
rs7859960	9	107915435	A/G	0.3861	0.3861	0.003	0.012	0.8011	37.4433
rs741738	11	309508	A/G	0.1806	0.1806	0.0029	0.0136	0.8322	71.7466
rs882992	9	107827911	G/A	0.7009	0.2991	0.0028	0.0114	0.8093	26.3898
rs170621	9	107803370	A/G	0.5162	0.4838	0.0028	0.0098	0.7777	86.5403
rs34910982	9	107719241	T/C	0.0171	0.0171	0.0027	0.0459	0.9525	19.5328
rs117432548	9	107723310	T/C	0.0809	0.0809	0.0027	0.0214	0.8986	25.9406
rs113364927	9	107844037	T/C	0.0239	0.0239	0.0027	0.0341	0.9369	25.02
rs117432548	9	107723310	T/C	0.0809	0.0809	0.0026	0.0214	0.9048	25.9406
rs111814942	9	107786669	T/C	0.0898	0.0898	0.0025	0.0189	0.8967	57.282
rs4742941	9	107866405	G/T	0.3905	0.3905	0.0024	0.0105	0.824	120.351
rs741738	11	309508	A/G	0.1806	0.1806	0.0022	0.0136	0.8712	71.7466
rs4351469	9	107736145	C/A	0.726	0.274	0.0021	0.0113	0.8574	143.071
rs741738	11	309508	A/G	0.1806	0.1806	0.002	0.0136	0.8868	71.7466
rs2575874	9	107676758	G/A	0.8471	0.1529	0.0019	0.0144	0.8932	53.2215
rs72740304	9	107809759	C/T	0.1466	0.1466	0.0017	0.0138	0.9032	105.374
rs741738	11	309508	A/G	0.1806	0.1806	0.0017	0.0136	0.9028	71.7466
rs3124018	9	107869845	G/A	0.0566	0.0566	0.0016	0.022	0.9416	22.4287
rs2575874	9	107676758	G/A	0.8485	0.1515	0.0015	0.0149	0.9179	53.2215
rs79710300	9	107905472	T/G	0.0342	0.0342	0.0015	0.0336	0.9644	41.2716
rs2472469	9	107706935	C/T	0.5626	0.4374	0.0015	0.01	0.8825	133.217
rs498275	9	107791702	A/G	0.3085	0.3085	0.0015	0.0112	0.8974	74.4563
rs4742941	9	107866405	G/T	0.3905	0.3905	0.0013	0.0105	0.9024	120.351
rs2472469	9	107706935	C/T	0.5626	0.4374	0.0012	0.01	0.9067	133.217
rs2027399	9	107743287	A/G	0.4224	0.4224	0.0012	0.0101	0.9098	72.1006
rs3124017	9	107873197	C/T	0.7512	0.2488	0.0011	0.0122	0.928	20.7835
rs4742941	9	107866405	G/T	0.3836	0.3836	0.0011	0.01	0.9172	120.351
rs498275	9	107791702	A/G	0.3123	0.3123	0.0009	0.0106	0.9321	74.4563
rs741738	11	309508	A/G	0.1828	0.1828	0.0006	0.013	0.961	71.7466
rs17617068	5	179168097	C/T	0.3364	0.3364	0.0005	0.0109	0.9616	56.9494
rs741738	11	309508	A/G	0.1806	0.1806	0.0005	0.0136	0.9735	71.7466
rs3124017	9	107873197	C/T	0.7538	0.2462	0.0004	0.0117	0.9748	20.7835
rs2472469	9	107706935	C/T	0.5688	0.4312	0.0003	0.0104	0.9745	133.217
rs498275	9	107791702	A/G	0.3123	0.3123	0.0003	0.0106	0.9793	74.4563
rs2472510	9	107683122	G/T	0.3377	0.3377	0	0.0111	0.9974	30.6816
rs10991411	9	107684276	C/T	0.0929	0.0929	0	0.0173	0.998	41.8327
rs17617068	5	179168097	C/T	0.3364	0.3364	-0.0001	0.0109	0.9946	56.9494
rs17617068	5	179168097	C/T	0.3364	0.3364	-0.0001	0.0109	0.9931	56.9494
rs170621	9	107803370	A/G	0.5161	0.4839	-0.0001	0.0098	0.9899	86.5403
rs741738	11	309508	A/G	0.1806	0.1806	-0.0002	0.0136	0.9898	71.7466
rs4742941	9	107866405	G/T	0.3836	0.3836	-0.0002	0.0101	0.9848	120.351
rs141060507	9	108412126	C/T	0.159	0.159	-0.0002	0.0166	0.9895	25.8144
rs2249891	9	107624242	G/A	0.0886	0.0886	-0.0003	0.0175	0.987	21.0955
rs4742941	9	107866405	G/T	0.3905	0.3905	-0.0003	0.0105	0.974	120.351
rs111814942	9	107786669	T/C	0.0898	0.0898	-0.0004	0.0189	0.9838	57.282
rs741738	11	309508	A/G	0.1828	0.1828	-0.0004	0.013	0.9762	71.7466
rs3124017	9	107873197	C/T	0.7512	0.2488	-0.0005	0.0122	0.9705	20.7835
rs17617068	5	179168097	C/T	0.3364	0.3364	-0.0005	0.0109	0.9625	56.9494
rs10991411	9	107684276	C/T	0.0928	0.0928	-0.0005	0.0173	0.9755	41.8327
rs4742941	9	107866405	G/T	0.3905	0.3905	-0.0006	0.0105	0.9579	120.351
rs79710300	9	107905472	T/G	0.0342	0.0342	-0.0007	0.0335	0.9843	41.2716
rs2472510	9	107683122	G/T	0.3367	0.3367	-0.0007	0.0106	0.9477	30.6816
rs4742941	9	107866405	G/T	0.3905	0.3905	-0.0007	0.0105	0.9469	120.351
rs141060507	9	108412126	C/T	0.1574	0.1574	-0.0007	0.0162	0.9632	25.8144
rs741738	11	309508	A/G	0.1806	0.1806	-0.0008	0.0136	0.9521	71.7466
rs4397467	9	107722578	G/A	0.3746	0.3746	-0.001	0.0108	0.9293	111.688
rs3124017	9	107873197	C/T	0.7512	0.2488	-0.001	0.0122	0.9359	20.7835
rs4742941	9	107866405	G/T	0.3837	0.3837	-0.001	0.01	0.9195	120.351
rs113364927	9	107844037	T/C	0.0232	0.0232	-0.001	0.0354	0.9769	25.02
rs170621	9	107803370	A/G	0.5182	0.4818	-0.001	0.0102	0.92	86.5403
rs59179413	9	107891888	G/A	0.0319	0.0319	-0.0011	0.0297	0.9704	51.4088
rs3124017	9	107873197	C/T	0.7512	0.2488	-0.0011	0.0122	0.9272	20.7835
rs11999215	9	107830552	G/A	0.0636	0.0636	-0.0011	0.0221	0.9599	21.4212
rs2472510	9	107683122	G/T	0.3377	0.3377	-0.0011	0.011	0.9185	30.6816
rs741738	11	309508	A/G	0.1806	0.1806	-0.0012	0.0136	0.9316	71.7466
rs3124017	9	107873197	C/T	0.7512	0.2488	-0.0012	0.0122	0.9196	20.7835
rs59179413	9	107891888	G/A	0.0319	0.0319	-0.0013	0.0297	0.9646	51.4088
rs741738	11	309508	A/G	0.1828	0.1828	-0.0013	0.0131	0.9188	71.7466
rs4397467	9	107722578	G/A	0.3713	0.3713	-0.0014	0.0104	0.8975	111.688
rs3124017	9	107873197	C/T	0.7512	0.2488	-0.0014	0.0122	0.911	20.7835
rs4742941	9	107866405	G/T	0.3905	0.3905	-0.0014	0.0105	0.8969	120.351
rs111814942	9	107786669	T/C	0.0872	0.0872	-0.0015	0.0184	0.9367	57.282
rs3124018	9	107869845	G/A	0.0599	0.0599	-0.0015	0.0226	0.9483	22.4287
rs147622113	19	10771941	T/C	0.0224	0.0224	-0.0015	0.0355	0.9657	20.4721
rs59179413	9	107891888	G/A	0.0319	0.0319	-0.0016	0.0297	0.9585	51.4088
rs34910982	9	107719241	T/C	0.0193	0.0193	-0.0016	0.0433	0.9713	19.5328
rs59179413	9	107891888	G/A	0.0319	0.0319	-0.0017	0.0297	0.9561	51.4088
rs2900395	9	107820411	A/C	0.413	0.413	-0.0017	0.0103	0.8736	43.7024
rs113364927	9	107844037	T/C	0.0232	0.0232	-0.0017	0.0354	0.9616	25.02
rs4397467	9	107722578	G/A	0.3713	0.3713	-0.0017	0.0104	0.8675	111.688
rs59179413	9	107891888	G/A	0.0298	0.0298	-0.0018	0.0292	0.9513	51.4088
rs741738	11	309508	A/G	0.1806	0.1806	-0.0019	0.0136	0.8924	71.7466
rs170621	9	107803370	A/G	0.5182	0.4818	-0.0019	0.0102	0.856	86.5403
rs7859960	9	107915435	A/G	0.3861	0.3861	-0.0019	0.012	0.874	37.4433
rs4149275	9	107638507	G/A	0.1359	0.1359	-0.002	0.0145	0.8918	33.1212
rs113364927	9	107844037	T/C	0.0239	0.0239	-0.0021	0.0341	0.9514	25.02
rs3124018	9	107869845	G/A	0.0599	0.0599	-0.0021	0.0226	0.9271	22.4287
rs170621	9	107803370	A/G	0.5162	0.4838	-0.0022	0.0098	0.8238	86.5403
rs141060507	9	108412126	C/T	0.159	0.159	-0.0023	0.0166	0.8931	25.8144
rs111814942	9	107786669	T/C	0.0898	0.0898	-0.0023	0.0189	0.9032	57.282
rs113364927	9	107844037	T/C	0.0232	0.0232	-0.0024	0.0354	0.9462	25.02
rs3124017	9	107873197	C/T	0.7512	0.2488	-0.0024	0.0122	0.8441	20.7835
rs7864842	9	107785968	A/G	0.5285	0.4715	-0.0025	0.0103	0.8127	159.817
rs4742941	9	107866405	G/T	0.3836	0.3836	-0.0025	0.0101	0.8056	120.351
rs147622113	19	10771941	T/C	0.0235	0.0235	-0.0026	0.0359	0.944	20.4721
rs111814942	9	107786669	T/C	0.0872	0.0872	-0.0026	0.0184	0.8878	57.282
rs170621	9	107803370	A/G	0.5182	0.4818	-0.0026	0.0102	0.8004	86.5403
rs3124017	9	107873197	C/T	0.7538	0.2462	-0.0027	0.0117	0.8204	20.7835
rs170621	9	107803370	A/G	0.5182	0.4818	-0.0027	0.0102	0.7964	86.5403
rs111814942	9	107786669	T/C	0.0898	0.0898	-0.0027	0.0189	0.8875	57.282
rs2472510	9	107683122	G/T	0.3377	0.3377	-0.003	0.011	0.7892	30.6816
rs141060507	9	108412126	C/T	0.159	0.159	-0.0031	0.0166	0.8515	25.8144
rs10098310	8	130613614	A/G	0.584	0.416	-0.0033	0.0104	0.756	19.5983
rs2575874	9	107676758	G/A	0.8485	0.1515	-0.0033	0.0149	0.8278	53.2215
rs170621	9	107803370	A/G	0.5182	0.4818	-0.0033	0.0102	0.7471	86.5403
rs117432548	9	107723310	T/C	0.0809	0.0809	-0.0034	0.0214	0.8752	25.9406
rs3124017	9	107873197	C/T	0.7538	0.2462	-0.0034	0.0117	0.7727	20.7835
rs7864842	9	107785968	A/G	0.5276	0.4724	-0.0035	0.0098	0.7253	159.817
rs2472510	9	107683122	G/T	0.3367	0.3367	-0.0036	0.0106	0.7389	30.6816
rs13302605	9	107830154	T/C	0.1335	0.1335	-0.0036	0.0152	0.8154	54.6089
rs11999215	9	107830552	G/A	0.0636	0.0636	-0.0036	0.0221	0.8711	21.4212
rs170621	9	107803370	A/G	0.5161	0.4839	-0.0036	0.0098	0.7124	86.5403
rs113364927	9	107844037	T/C	0.0232	0.0232	-0.0038	0.0354	0.9137	25.02
rs2487046	9	107692229	G/A	0.6264	0.3736	-0.0039	0.0104	0.7109	166.731
rs117930054	9	107638194	A/G	0.0333	0.0333	-0.004	0.029	0.8928	55.838
rs12346762	9	107875603	T/G	0.154	0.154	-0.004	0.014	0.7759	22.234
rs2472510	9	107683122	G/T	0.3367	0.3367	-0.0041	0.0106	0.7037	30.6816
rs3124017	9	107873197	C/T	0.7538	0.2462	-0.0041	0.0117	0.7254	20.7835
rs9775637	9	107848594	C/T	0.3709	0.3709	-0.0043	0.0103	0.6805	84.3283
rs2472510	9	107683122	G/T	0.3367	0.3367	-0.0044	0.0106	0.6815	30.6816
rs7859960	9	107915435	A/G	0.3861	0.3861	-0.0044	0.012	0.7171	37.4433
rs7859960	9	107915435	A/G	0.3861	0.3861	-0.0045	0.012	0.7097	37.4433
rs7859960	9	107915435	A/G	0.3861	0.3861	-0.0045	0.012	0.7093	37.4433
rs141060507	9	108412126	C/T	0.159	0.159	-0.0045	0.0166	0.7872	25.8144
rs7864842	9	107785968	A/G	0.5285	0.4715	-0.0046	0.0103	0.6589	159.817
rs2472469	9	107706935	C/T	0.5626	0.4374	-0.0046	0.01	0.6467	133.217
rs7859960	9	107915435	A/G	0.3861	0.3861	-0.0047	0.012	0.7005	37.4433
rs2472510	9	107683122	G/T	0.3377	0.3377	-0.0047	0.011	0.6717	30.6816
rs170621	9	107803370	A/G	0.5161	0.4839	-0.0049	0.0098	0.6244	86.5403
rs2472510	9	107683122	G/T	0.3367	0.3367	-0.0049	0.0106	0.6431	30.6816
rs4149275	9	107638507	G/A	0.1317	0.1317	-0.005	0.0155	0.7492	33.1212
rs2027399	9	107743287	A/G	0.4224	0.4224	-0.005	0.0101	0.6216	72.1006
rs113364927	9	107844037	T/C	0.0232	0.0232	-0.0051	0.0354	0.8863	25.02
rs7864842	9	107785968	A/G	0.5285	0.4715	-0.0053	0.0103	0.6109	159.817
rs7859960	9	107915435	A/G	0.3861	0.3861	-0.0053	0.012	0.6643	37.4433
rs10098310	8	130613614	A/G	0.584	0.416	-0.0054	0.0104	0.6086	19.5983
rs10098310	8	130613614	A/G	0.584	0.416	-0.0054	0.0104	0.6083	19.5983
rs2472510	9	107683122	G/T	0.3377	0.3377	-0.0055	0.0111	0.6219	30.6816
rs7864842	9	107785968	A/G	0.5285	0.4715	-0.0056	0.0103	0.5875	159.817
rs74460739	9	107794068	T/G	0.2421	0.2421	-0.0057	0.0119	0.6385	156.112
rs17617068	5	179168097	C/T	0.34	0.34	-0.0057	0.0104	0.5871	56.9494
rs117432548	9	107723310	T/C	0.0809	0.0809	-0.0057	0.0214	0.7921	25.9406
rs2027399	9	107743287	A/G	0.4224	0.4224	-0.0057	0.0101	0.5739	72.1006
rs3005726	9	107832474	C/T	0.6391	0.3609	-0.0057	0.0107	0.5968	105.384
rs10098310	8	130613614	A/G	0.5822	0.4178	-0.0059	0.0099	0.5539	19.5983
rs2575874	9	107676758	G/A	0.8471	0.1529	-0.006	0.0144	0.6817	53.2215
rs79813326	9	107677276	A/G	0.0294	0.0294	-0.006	0.0324	0.8553	79.6613
rs4742937	9	107780966	C/T	0.2109	0.2109	-0.0061	0.0126	0.6307	105.643
rs11999215	9	107830552	G/A	0.0636	0.0636	-0.0062	0.0221	0.7798	21.4212
rs13302605	9	107830154	T/C	0.1323	0.1323	-0.0063	0.0158	0.6929	54.6089
rs74460739	9	107794068	T/G	0.2421	0.2421	-0.0063	0.012	0.6021	156.112
rs2472469	9	107706935	C/T	0.5688	0.4312	-0.0064	0.0104	0.5386	133.217
rs2472492	9	107697012	C/T	0.6296	0.3704	-0.0065	0.0109	0.5525	53.9486
rs2575874	9	107676758	G/A	0.8471	0.1529	-0.0067	0.0144	0.6458	53.2215
rs3124018	9	107869845	G/A	0.0566	0.0566	-0.0068	0.022	0.7606	22.4287
rs4742937	9	107780966	C/T	0.2109	0.2109	-0.0068	0.0126	0.5932	105.643
rs3005726	9	107832474	C/T	0.6391	0.3609	-0.0069	0.0107	0.523	105.384
rs2472492	9	107697012	C/T	0.6296	0.3704	-0.007	0.0108	0.5252	53.9486
rs2027399	9	107743287	A/G	0.4224	0.4224	-0.007	0.0101	0.4894	72.1006
rs2472469	9	107706935	C/T	0.5688	0.4312	-0.007	0.0104	0.5023	133.217
rs4742937	9	107780966	C/T	0.2109	0.2109	-0.0071	0.0126	0.5751	105.643
rs74460739	9	107794068	T/G	0.2379	0.2379	-0.0071	0.0114	0.5363	156.112
rs4742937	9	107780966	C/T	0.2109	0.2109	-0.0072	0.0126	0.5734	105.643
rs3124017	9	107873197	C/T	0.7538	0.2462	-0.0072	0.0117	0.5409	20.7835
rs111814942	9	107786669	T/C	0.0898	0.0898	-0.0072	0.0189	0.7028	57.282
rs3124017	9	107873197	C/T	0.7512	0.2488	-0.0073	0.0122	0.5565	20.7835
rs2472469	9	107706935	C/T	0.5688	0.4312	-0.0073	0.0104	0.4846	133.217
rs11999215	9	107830552	G/A	0.0636	0.0636	-0.0073	0.0221	0.7431	21.4212
rs74460739	9	107794068	T/G	0.238	0.238	-0.0073	0.0115	0.5218	156.112
rs74460739	9	107794068	T/G	0.238	0.238	-0.0075	0.0114	0.5128	156.112
rs12686565	9	107739152	C/A	0.3577	0.3577	-0.0075	0.0104	0.4723	182.712
rs74460739	9	107794068	T/G	0.2421	0.2421	-0.0076	0.012	0.5288	156.112
rs4742937	9	107780966	C/T	0.2109	0.2109	-0.0076	0.0126	0.5494	105.643
rs3005726	9	107832474	C/T	0.6391	0.3609	-0.0077	0.0107	0.4788	105.384
rs2472510	9	107683122	G/T	0.3377	0.3377	-0.0077	0.011	0.4907	30.6816
rs2472492	9	107697012	C/T	0.6226	0.3774	-0.0077	0.0105	0.4644	53.9486
rs2575874	9	107676758	G/A	0.8471	0.1529	-0.0078	0.0144	0.5923	53.2215
rs10098310	8	130613614	A/G	0.5822	0.4178	-0.0079	0.0099	0.4326	19.5983
rs2472492	9	107697012	C/T	0.6296	0.3704	-0.0079	0.0109	0.4731	53.9486
rs74460739	9	107794068	T/G	0.2421	0.2421	-0.0079	0.0119	0.5101	156.112
rs7864842	9	107785968	A/G	0.5276	0.4724	-0.0079	0.0098	0.4214	159.817
rs2575874	9	107676758	G/A	0.8485	0.1515	-0.008	0.0149	0.5947	53.2215
rs2472510	9	107683122	G/T	0.3377	0.3377	-0.0081	0.011	0.4701	30.6816
rs2472492	9	107697012	C/T	0.6296	0.3704	-0.0081	0.0108	0.4605	53.9486
rs4397467	9	107722578	G/A	0.3746	0.3746	-0.0081	0.0108	0.4514	111.688
rs13302605	9	107830154	T/C	0.1323	0.1323	-0.0082	0.0158	0.6089	54.6089
rs74460739	9	107794068	T/G	0.2421	0.2421	-0.0082	0.0119	0.4997	156.112
rs2472510	9	107683122	G/T	0.3377	0.3377	-0.0082	0.011	0.4641	30.6816
rs13302605	9	107830154	T/C	0.1323	0.1323	-0.0082	0.0158	0.6059	54.6089
rs2472469	9	107706935	C/T	0.5688	0.4312	-0.0082	0.0104	0.4362	133.217
rs141060507	9	108412126	C/T	0.159	0.159	-0.0084	0.0166	0.6192	25.8144
rs113364927	9	107844037	T/C	0.0232	0.0232	-0.0085	0.0354	0.8131	25.02
rs13302605	9	107830154	T/C	0.1323	0.1323	-0.0086	0.0157	0.5915	54.6089
rs141060507	9	108412126	C/T	0.1574	0.1574	-0.0086	0.0162	0.5977	25.8144
rs2472492	9	107697012	C/T	0.6225	0.3775	-0.0086	0.0105	0.4139	53.9486
rs4397467	9	107722578	G/A	0.3746	0.3746	-0.0087	0.0108	0.4275	111.688
rs10098310	8	130613614	A/G	0.584	0.416	-0.0087	0.0104	0.404	19.5983
rs10098310	8	130613614	A/G	0.584	0.416	-0.0087	0.0104	0.4034	19.5983
rs4397467	9	107722578	G/A	0.3746	0.3746	-0.0087	0.0108	0.4214	111.688
rs117432548	9	107723310	T/C	0.0809	0.0809	-0.0088	0.0214	0.6853	25.9406
rs141060507	9	108412126	C/T	0.1574	0.1574	-0.0088	0.0162	0.5899	25.8144
rs13302605	9	107830154	T/C	0.1323	0.1323	-0.0088	0.0157	0.5792	54.6089
rs74460739	9	107794068	T/G	0.2421	0.2421	-0.0089	0.0119	0.4629	156.112
rs10098310	8	130613614	A/G	0.584	0.416	-0.009	0.0104	0.3918	19.5983
rs11999215	9	107830552	G/A	0.0636	0.0636	-0.0091	0.0221	0.6861	21.4212
rs74460739	9	107794068	T/G	0.2421	0.2421	-0.0091	0.0119	0.4531	156.112
rs147622113	19	10771941	T/C	0.0235	0.0235	-0.0091	0.0359	0.8026	20.4721
rs74460739	9	107794068	T/G	0.2421	0.2421	-0.0092	0.0119	0.4426	156.112
rs4149275	9	107638507	G/A	0.1317	0.1317	-0.0093	0.0154	0.551	33.1212
rs2472510	9	107683122	G/T	0.3377	0.3377	-0.0093	0.0111	0.406	30.6816
rs13302605	9	107830154	T/C	0.1323	0.1323	-0.0093	0.0158	0.5585	54.6089
rs59179413	9	107891888	G/A	0.0298	0.0298	-0.0093	0.0291	0.751	51.4088
rs10098310	8	130613614	A/G	0.5822	0.4178	-0.0095	0.0099	0.3452	19.5983
rs3005726	9	107832474	C/T	0.6391	0.3609	-0.0096	0.0107	0.3791	105.384
rs10098310	8	130613614	A/G	0.5822	0.4178	-0.0096	0.0099	0.335	19.5983
rs13302605	9	107830154	T/C	0.1335	0.1335	-0.0097	0.0152	0.5266	54.6089
rs4149275	9	107638507	G/A	0.1317	0.1317	-0.0097	0.0155	0.5368	33.1212
rs7864842	9	107785968	A/G	0.5285	0.4715	-0.0097	0.0103	0.3515	159.817
rs2575874	9	107676758	G/A	0.8485	0.1515	-0.0098	0.0149	0.5162	53.2215
rs34910982	9	107719241	T/C	0.0193	0.0193	-0.0098	0.0433	0.8229	19.5328
rs10098310	8	130613614	A/G	0.584	0.416	-0.0098	0.0104	0.3497	19.5983
rs11999215	9	107830552	G/A	0.0636	0.0636	-0.0098	0.0221	0.6608	21.4212
rs11999215	9	107830552	G/A	0.0636	0.0636	-0.0098	0.0221	0.6607	21.4212
rs2027399	9	107743287	A/G	0.4224	0.4224	-0.0099	0.0101	0.3339	72.1006
rs4149275	9	107638507	G/A	0.1317	0.1317	-0.0099	0.0155	0.5253	33.1212
rs10098310	8	130613614	A/G	0.584	0.416	-0.01	0.0104	0.3413	19.5983
rs2575874	9	107676758	G/A	0.8471	0.1529	-0.0101	0.0144	0.4873	53.2215
rs4397467	9	107722578	G/A	0.3713	0.3713	-0.0102	0.0104	0.3306	111.688
rs7864842	9	107785968	A/G	0.5276	0.4724	-0.0102	0.0098	0.3065	159.817
rs2027399	9	107743287	A/G	0.4196	0.4196	-0.0102	0.0106	0.3407	72.1006
rs4742937	9	107780966	C/T	0.2109	0.2109	-0.0102	0.0126	0.4208	105.643
rs113364927	9	107844037	T/C	0.0232	0.0232	-0.0102	0.0354	0.7754	25.02
rs1501459	9	107746793	C/T	0.5361	0.4639	-0.0102	0.0103	0.326	48.0846
rs4397467	9	107722578	G/A	0.3746	0.3746	-0.0103	0.0108	0.3454	111.688
rs13302605	9	107830154	T/C	0.1323	0.1323	-0.0103	0.0157	0.516	54.6089
rs34910982	9	107719241	T/C	0.0193	0.0193	-0.0104	0.0434	0.8129	19.5328
rs4149275	9	107638507	G/A	0.1317	0.1317	-0.0104	0.0154	0.5065	33.1212
rs10098310	8	130613614	A/G	0.584	0.416	-0.0105	0.0104	0.3175	19.5983
rs2575874	9	107676758	G/A	0.8485	0.1515	-0.0105	0.0149	0.4839	53.2215
rs4397467	9	107722578	G/A	0.3713	0.3713	-0.0105	0.0104	0.317	111.688
rs7864842	9	107785968	A/G	0.5285	0.4715	-0.0105	0.0103	0.3124	159.817
rs4149275	9	107638507	G/A	0.1317	0.1317	-0.0106	0.0155	0.4974	33.1212
rs7864842	9	107785968	A/G	0.5285	0.4715	-0.0107	0.0103	0.3059	159.817
rs2472469	9	107706935	C/T	0.5688	0.4312	-0.0107	0.0104	0.3098	133.217
rs2575874	9	107676758	G/A	0.8485	0.1515	-0.0107	0.0149	0.4773	53.2215
rs59179413	9	107891888	G/A	0.0298	0.0298	-0.0108	0.0292	0.7148	51.4088
rs2472469	9	107706935	C/T	0.5688	0.4312	-0.0108	0.0104	0.3056	133.217
rs1501459	9	107746793	C/T	0.5375	0.4625	-0.0109	0.01	0.2815	48.0846
rs4397467	9	107722578	G/A	0.3746	0.3746	-0.0109	0.0108	0.3182	111.688
rs10098310	8	130613614	A/G	0.5822	0.4178	-0.011	0.0099	0.2715	19.5983
rs13302605	9	107830154	T/C	0.1335	0.1335	-0.011	0.0152	0.4727	54.6089
rs141060507	9	108412126	C/T	0.1574	0.1574	-0.011	0.0162	0.5	25.8144
rs4397467	9	107722578	G/A	0.3746	0.3746	-0.0111	0.0108	0.3087	111.688
rs1501459	9	107746793	C/T	0.5361	0.4639	-0.0111	0.0103	0.2854	48.0846
rs13302605	9	107830154	T/C	0.1323	0.1323	-0.0112	0.0158	0.4804	54.6089
rs4742937	9	107780966	C/T	0.2109	0.2109	-0.0113	0.0126	0.3739	105.643
rs2487052	9	107686405	T/C	0.2694	0.2694	-0.0113	0.0114	0.3264	226.189
rs3005726	9	107832474	C/T	0.65	0.35	-0.0114	0.0104	0.2797	105.384
rs9775637	9	107848594	C/T	0.375	0.375	-0.0114	0.0107	0.2913	84.3283
rs4351469	9	107736145	C/A	0.7248	0.2752	-0.0114	0.0118	0.3415	143.071
rs2027399	9	107743287	A/G	0.4196	0.4196	-0.0114	0.0105	0.287	72.1006
rs7864842	9	107785968	A/G	0.5276	0.4724	-0.0114	0.0099	0.2491	159.817
rs74460739	9	107794068	T/G	0.2421	0.2421	-0.0114	0.0119	0.3445	156.112
rs7864842	9	107785968	A/G	0.5285	0.4715	-0.0114	0.0103	0.2731	159.817
rs4742937	9	107780966	C/T	0.2169	0.2169	-0.0114	0.0119	0.3413	105.643
rs2027399	9	107743287	A/G	0.4196	0.4196	-0.0115	0.0105	0.281	72.1006
rs2027399	9	107743287	A/G	0.4196	0.4196	-0.0115	0.0105	0.2811	72.1006
rs11999215	9	107830552	G/A	0.0636	0.0636	-0.0115	0.0221	0.6031	21.4212
rs13302605	9	107830154	T/C	0.1335	0.1335	-0.0116	0.0152	0.4483	54.6089
rs2472492	9	107697012	C/T	0.6225	0.3775	-0.0116	0.0105	0.2721	53.9486
rs4397467	9	107722578	G/A	0.3746	0.3746	-0.0117	0.0108	0.2849	111.688
rs1501459	9	107746793	C/T	0.5361	0.4639	-0.0117	0.0103	0.2619	48.0846
rs1501459	9	107746793	C/T	0.5375	0.4625	-0.0117	0.01	0.2446	48.0846
rs2472469	9	107706935	C/T	0.5688	0.4312	-0.0117	0.0104	0.2656	133.217
rs4742937	9	107780966	C/T	0.2169	0.2169	-0.0118	0.0119	0.3259	105.643
rs74460739	9	107794068	T/G	0.2379	0.2379	-0.0118	0.0114	0.3059	156.112
rs141060507	9	108412126	C/T	0.1574	0.1574	-0.0119	0.0162	0.4689	25.8144
rs3005726	9	107832474	C/T	0.65	0.35	-0.012	0.0104	0.2548	105.384
rs74460739	9	107794068	T/G	0.2379	0.2379	-0.012	0.0114	0.3	156.112
rs4742937	9	107780966	C/T	0.2169	0.2169	-0.0121	0.0119	0.3137	105.643
rs7864842	9	107785968	A/G	0.5285	0.4715	-0.0123	0.0103	0.2403	159.817
rs2027399	9	107743287	A/G	0.4196	0.4196	-0.0123	0.0106	0.2462	72.1006
rs4397467	9	107722578	G/A	0.3713	0.3713	-0.0123	0.0104	0.2426	111.688
rs4397467	9	107722578	G/A	0.3713	0.3713	-0.0124	0.0104	0.237	111.688
rs13302605	9	107830154	T/C	0.1323	0.1323	-0.0125	0.0157	0.4305	54.6089
rs11999215	9	107830552	G/A	0.0623	0.0623	-0.0126	0.0218	0.5667	21.4212
rs2027399	9	107743287	A/G	0.4224	0.4224	-0.0126	0.0101	0.2168	72.1006
rs2027399	9	107743287	A/G	0.4196	0.4196	-0.0127	0.0106	0.2349	72.1006
rs11999215	9	107830552	G/A	0.0623	0.0623	-0.0127	0.0217	0.564	21.4212
rs3005726	9	107832474	C/T	0.65	0.35	-0.0127	0.0104	0.2267	105.384
rs147622113	19	10771941	T/C	0.0224	0.0224	-0.0127	0.0355	0.7228	20.4721
rs7864842	9	107785968	A/G	0.5276	0.4724	-0.0128	0.0098	0.1993	159.817
rs4397467	9	107722578	G/A	0.3746	0.3746	-0.0128	0.0108	0.239	111.688
rs10991414	9	107685589	C/T	0.1258	0.1258	-0.013	0.0162	0.4279	30.5721
rs1501459	9	107746793	C/T	0.5361	0.4639	-0.013	0.0103	0.2114	48.0846
rs9775637	9	107848594	C/T	0.375	0.375	-0.0131	0.0108	0.2253	84.3283
rs7864842	9	107785968	A/G	0.5276	0.4724	-0.0133	0.0098	0.1803	159.817
rs2472469	9	107706935	C/T	0.5626	0.4374	-0.0135	0.01	0.1825	133.217
rs4351469	9	107736145	C/A	0.726	0.274	-0.0135	0.0113	0.2358	143.071
rs13302605	9	107830154	T/C	0.1335	0.1335	-0.0135	0.0152	0.3779	54.6089
rs2027399	9	107743287	A/G	0.4196	0.4196	-0.0135	0.0105	0.2006	72.1006
rs4742937	9	107780966	C/T	0.2168	0.2168	-0.0136	0.0119	0.2604	105.643
rs2472469	9	107706935	C/T	0.5626	0.4374	-0.0137	0.01	0.1736	133.217
rs2027399	9	107743287	A/G	0.4196	0.4196	-0.0138	0.0106	0.1934	72.1006
rs2472469	9	107706935	C/T	0.5626	0.4374	-0.0139	0.01	0.168	133.217
rs117432548	9	107723310	T/C	0.0809	0.0809	-0.0139	0.0214	0.5194	25.9406
rs1501459	9	107746793	C/T	0.5375	0.4625	-0.014	0.01	0.1645	48.0846
rs2027399	9	107743287	A/G	0.4196	0.4196	-0.0141	0.0105	0.1862	72.1006
rs4351469	9	107736145	C/A	0.7248	0.2752	-0.0141	0.0118	0.2389	143.071
rs4742937	9	107780966	C/T	0.2109	0.2109	-0.0142	0.0126	0.2605	105.643
rs2472492	9	107697012	C/T	0.6226	0.3774	-0.0142	0.0105	0.1753	53.9486
rs4351469	9	107736145	C/A	0.7248	0.2752	-0.0143	0.0118	0.232	143.071
rs9775637	9	107848594	C/T	0.375	0.375	-0.0143	0.0107	0.1882	84.3283
rs12686565	9	107739152	C/A	0.3532	0.3532	-0.0144	0.0108	0.1855	182.712
rs2472492	9	107697012	C/T	0.6226	0.3774	-0.0145	0.0105	0.166	53.9486
rs4149275	9	107638507	G/A	0.1317	0.1317	-0.0145	0.0155	0.3506	33.1212
rs4351469	9	107736145	C/A	0.7248	0.2752	-0.0147	0.0118	0.2202	143.071
rs3005726	9	107832474	C/T	0.6391	0.3609	-0.0147	0.0107	0.1752	105.384
rs1501459	9	107746793	C/T	0.5361	0.4639	-0.0147	0.0103	0.1568	48.0846
rs11999215	9	107830552	G/A	0.0636	0.0636	-0.0147	0.0221	0.5062	21.4212
rs12686565	9	107739152	C/A	0.3532	0.3532	-0.015	0.0108	0.1693	182.712
rs12686565	9	107739152	C/A	0.3532	0.3532	-0.0151	0.0108	0.1661	182.712
rs10991414	9	107685589	C/T	0.1258	0.1258	-0.0151	0.0163	0.3557	30.5721
rs1501459	9	107746793	C/T	0.5375	0.4625	-0.0152	0.01	0.1316	48.0846
rs2472492	9	107697012	C/T	0.6296	0.3704	-0.0153	0.0108	0.1623	53.9486
rs12686565	9	107739152	C/A	0.3577	0.3577	-0.0153	0.0104	0.1442	182.712
rs3005726	9	107832474	C/T	0.6391	0.3609	-0.0154	0.0107	0.1558	105.384
rs9775637	9	107848594	C/T	0.375	0.375	-0.0154	0.0107	0.157	84.3283
rs12686565	9	107739152	C/A	0.3532	0.3532	-0.0155	0.0108	0.1544	182.712
rs3005726	9	107832474	C/T	0.6499	0.3501	-0.0156	0.0104	0.1367	105.384
rs10991414	9	107685589	C/T	0.1258	0.1258	-0.0156	0.0162	0.3402	30.5721
rs11999215	9	107830552	G/A	0.0623	0.0623	-0.0156	0.0217	0.4762	21.4212
rs12686565	9	107739152	C/A	0.3577	0.3577	-0.0157	0.0104	0.1352	182.712
rs10991414	9	107685589	C/T	0.1258	0.1258	-0.0157	0.0162	0.3377	30.5721
rs10991414	9	107685589	C/T	0.1258	0.1258	-0.0157	0.0162	0.3371	30.5721
rs117930054	9	107638194	A/G	0.0333	0.0333	-0.0159	0.029	0.5882	55.838
rs9775637	9	107848594	C/T	0.3709	0.3709	-0.016	0.0103	0.1237	84.3283
rs12346762	9	107875603	T/G	0.154	0.154	-0.0162	0.0139	0.2466	22.234
rs7859960	9	107915435	A/G	0.3861	0.3861	-0.0162	0.012	0.1802	37.4433
rs9775637	9	107848594	C/T	0.375	0.375	-0.0163	0.0107	0.1339	84.3283
rs9775637	9	107848594	C/T	0.3709	0.3709	-0.0163	0.0103	0.114	84.3283
rs1501459	9	107746793	C/T	0.5361	0.4639	-0.0163	0.0103	0.1164	48.0846
rs4742937	9	107780966	C/T	0.2109	0.2109	-0.0163	0.0126	0.1965	105.643
rs3124018	9	107869845	G/A	0.0599	0.0599	-0.0163	0.0226	0.4761	22.4287
rs9775637	9	107848594	C/T	0.375	0.375	-0.0168	0.0107	0.1216	84.3283
rs117432548	9	107723310	T/C	0.0809	0.0809	-0.0169	0.0214	0.4352	25.9406
rs3005726	9	107832474	C/T	0.6391	0.3609	-0.017	0.0107	0.1161	105.384
rs117432548	9	107723310	T/C	0.0809	0.0809	-0.017	0.0214	0.4311	25.9406
rs74460739	9	107794068	T/G	0.238	0.238	-0.017	0.0114	0.1409	156.112
rs117432548	9	107723310	T/C	0.0809	0.0809	-0.0171	0.0214	0.4317	25.9406
rs2472492	9	107697012	C/T	0.6296	0.3704	-0.0171	0.0109	0.1168	53.9486
rs4351469	9	107736145	C/A	0.726	0.274	-0.0171	0.0113	0.1347	143.071
rs9775637	9	107848594	C/T	0.375	0.375	-0.0172	0.0107	0.1132	84.3283
rs9775637	9	107848594	C/T	0.3709	0.3709	-0.0175	0.0103	0.0918	84.3283
rs12686565	9	107739152	C/A	0.3577	0.3577	-0.0176	0.0104	0.0914	182.712
rs2472492	9	107697012	C/T	0.6296	0.3704	-0.0176	0.0109	0.107	53.9486
rs4351469	9	107736145	C/A	0.726	0.274	-0.0176	0.0113	0.1203	143.071
rs12686565	9	107739152	C/A	0.3577	0.3577	-0.0178	0.0104	0.0888	182.712
rs10098310	8	130613614	A/G	0.5822	0.4178	-0.018	0.0099	0.0728	19.5983
rs9775637	9	107848594	C/T	0.375	0.375	-0.0182	0.0107	0.0908	84.3283
rs10991414	9	107685589	C/T	0.1258	0.1258	-0.0183	0.0162	0.2595	30.5721
rs11999215	9	107830552	G/A	0.0623	0.0623	-0.0183	0.0217	0.3994	21.4212
rs12346762	9	107875603	T/G	0.1544	0.1544	-0.0186	0.0146	0.2038	22.234
rs9775637	9	107848594	C/T	0.3709	0.3709	-0.0187	0.0103	0.0718	84.3283
rs3124018	9	107869845	G/A	0.0599	0.0599	-0.0187	0.0226	0.4135	22.4287
rs2472492	9	107697012	C/T	0.6296	0.3704	-0.0188	0.0109	0.0857	53.9486
rs11999215	9	107830552	G/A	0.0623	0.0623	-0.0189	0.0217	0.3856	21.4212
rs10991414	9	107685589	C/T	0.1258	0.1258	-0.0189	0.0162	0.2497	30.5721
rs4351469	9	107736145	C/A	0.7248	0.2752	-0.019	0.0118	0.1091	143.071
rs2472492	9	107697012	C/T	0.6296	0.3704	-0.019	0.0108	0.0812	53.9486
rs1501459	9	107746793	C/T	0.5375	0.4625	-0.019	0.01	0.0574	48.0846
rs1501459	9	107746793	C/T	0.5361	0.4639	-0.019	0.0103	0.0674	48.0846
rs12686565	9	107739152	C/A	0.3577	0.3577	-0.0191	0.0104	0.0664	182.712
rs3124018	9	107869845	G/A	0.0599	0.0599	-0.0192	0.0226	0.4012	22.4287
rs3005726	9	107832474	C/T	0.6391	0.3609	-0.0193	0.0107	0.0735	105.384
rs1501459	9	107746793	C/T	0.5361	0.4639	-0.0194	0.0103	0.0602	48.0846
rs2016226	9	107749399	C/T	0.1833	0.1833	-0.0195	0.0131	0.1389	31.6487
rs117432548	9	107723310	T/C	0.0809	0.0809	-0.0195	0.0214	0.3673	25.9406
rs2016226	9	107749399	C/T	0.1833	0.1833	-0.0196	0.0131	0.1348	31.6487
rs4149275	9	107638507	G/A	0.1317	0.1317	-0.0196	0.0154	0.2067	33.1212
rs2016226	9	107749399	C/T	0.1757	0.1757	-0.0196	0.0136	0.1483	31.6487
rs10991414	9	107685589	C/T	0.1258	0.1258	-0.0198	0.0162	0.224	30.5721
rs10991414	9	107685589	C/T	0.1258	0.1258	-0.02	0.0162	0.2184	30.5721
rs10991414	9	107685589	C/T	0.1258	0.1258	-0.0201	0.0162	0.2217	30.5721
rs3005726	9	107832474	C/T	0.6391	0.3609	-0.0202	0.0107	0.0609	105.384
rs4742937	9	107780966	C/T	0.2168	0.2168	-0.0202	0.0119	0.0898	105.643
rs2472492	9	107697012	C/T	0.6226	0.3774	-0.0202	0.0105	0.0555	53.9486
rs4149275	9	107638507	G/A	0.1359	0.1359	-0.0203	0.0145	0.1644	33.1212
rs4351469	9	107736145	C/A	0.726	0.274	-0.0206	0.0113	0.0696	143.071
rs117432548	9	107723310	T/C	0.0809	0.0809	-0.0206	0.0214	0.3416	25.9406
rs117432548	9	107723310	T/C	0.0809	0.0809	-0.0206	0.0214	0.3413	25.9406
rs3124018	9	107869845	G/A	0.0599	0.0599	-0.0207	0.0226	0.3667	22.4287
rs113364927	9	107844037	T/C	0.0239	0.0239	-0.0207	0.0341	0.5468	25.02
rs9775637	9	107848594	C/T	0.375	0.375	-0.021	0.0107	0.0527	84.3283
rs1501459	9	107746793	C/T	0.5361	0.4639	-0.021	0.0103	0.0423	48.0846
rs2487052	9	107686405	T/C	0.2576	0.2576	-0.021	0.0117	0.0769	226.189
rs34910982	9	107719241	T/C	0.0193	0.0193	-0.021	0.0434	0.628	19.5328
rs4149275	9	107638507	G/A	0.1317	0.1317	-0.0211	0.0154	0.1723	33.1212
rs12686565	9	107739152	C/A	0.3532	0.3532	-0.0212	0.0108	0.0503	182.712
rs4742937	9	107780966	C/T	0.2168	0.2168	-0.0213	0.0119	0.0747	105.643
rs4351469	9	107736145	C/A	0.7248	0.2752	-0.0216	0.0118	0.0687	143.071
rs4351469	9	107736145	C/A	0.7248	0.2752	-0.0217	0.0118	0.0686	143.071
rs12346762	9	107875603	T/G	0.1544	0.1544	-0.0217	0.0146	0.1414	22.234
rs9775637	9	107848594	C/T	0.3709	0.3709	-0.0217	0.0103	0.0352	84.3283
rs4351469	9	107736145	C/A	0.726	0.274	-0.0217	0.0113	0.0571	143.071
rs10991414	9	107685589	C/T	0.1258	0.1258	-0.0218	0.0162	0.1852	30.5721
rs10991414	9	107685589	C/T	0.1258	0.1258	-0.0218	0.0162	0.1807	30.5721
rs2487052	9	107686405	T/C	0.2695	0.2695	-0.0219	0.0114	0.0562	226.189
rs2016226	9	107749399	C/T	0.1833	0.1833	-0.0219	0.0131	0.0939	31.6487
rs3005726	9	107832474	C/T	0.65	0.35	-0.0219	0.0104	0.0353	105.384
rs10991414	9	107685589	C/T	0.1258	0.1258	-0.0222	0.0162	0.1754	30.5721
rs12346762	9	107875603	T/G	0.1544	0.1544	-0.0223	0.0146	0.1316	22.234
rs3005726	9	107832474	C/T	0.65	0.35	-0.0224	0.0104	0.0321	105.384
rs1501459	9	107746793	C/T	0.5375	0.4625	-0.0224	0.01	0.0251	48.0846
rs2487052	9	107686405	T/C	0.2694	0.2694	-0.0224	0.0114	0.0492	226.189
rs3124018	9	107869845	G/A	0.0566	0.0566	-0.0227	0.022	0.3068	22.4287
rs12346762	9	107875603	T/G	0.154	0.154	-0.0229	0.0139	0.1039	22.234
rs12346762	9	107875603	T/G	0.1544	0.1544	-0.0229	0.0146	0.1211	22.234
rs10991414	9	107685589	C/T	0.1258	0.1258	-0.023	0.0162	0.1605	30.5721
rs117930054	9	107638194	A/G	0.0333	0.0333	-0.0233	0.029	0.4286	55.838
rs4149275	9	107638507	G/A	0.1359	0.1359	-0.0233	0.0145	0.1107	33.1212
rs12686565	9	107739152	C/A	0.3532	0.3532	-0.0233	0.0108	0.0306	182.712
rs13302605	9	107830154	T/C	0.1335	0.1335	-0.0234	0.0152	0.1284	54.6089
rs12346762	9	107875603	T/G	0.1544	0.1544	-0.0234	0.0146	0.1094	22.234
rs2487052	9	107686405	T/C	0.2695	0.2695	-0.0234	0.0114	0.0415	226.189
rs34910982	9	107719241	T/C	0.0171	0.0171	-0.0234	0.0459	0.6122	19.5328
rs12346762	9	107875603	T/G	0.1544	0.1544	-0.0235	0.0146	0.1099	22.234
rs12346762	9	107875603	T/G	0.1544	0.1544	-0.0236	0.0146	0.1098	22.234
rs12686565	9	107739152	C/A	0.3532	0.3532	-0.0236	0.0108	0.0292	182.712
rs4351469	9	107736145	C/A	0.7248	0.2752	-0.0237	0.0118	0.0466	143.071
rs2487052	9	107686405	T/C	0.2576	0.2576	-0.0238	0.0117	0.0452	226.189
rs12686565	9	107739152	C/A	0.3532	0.3532	-0.0239	0.0108	0.0267	182.712
rs12346762	9	107875603	T/G	0.154	0.154	-0.0241	0.0139	0.0841	22.234
rs12346762	9	107875603	T/G	0.1544	0.1544	-0.0242	0.0146	0.0997	22.234
rs3124018	9	107869845	G/A	0.0566	0.0566	-0.0244	0.022	0.273	22.4287
rs4149275	9	107638507	G/A	0.1359	0.1359	-0.0244	0.0145	0.0928	33.1212
rs12686565	9	107739152	C/A	0.3532	0.3532	-0.0244	0.0108	0.0248	182.712
rs2016226	9	107749399	C/T	0.1757	0.1757	-0.0247	0.0135	0.0689	31.6487
rs4149275	9	107638507	G/A	0.1359	0.1359	-0.0249	0.0145	0.0859	33.1212
rs12346762	9	107875603	T/G	0.154	0.154	-0.0252	0.0139	0.0734	22.234
rs2487052	9	107686405	T/C	0.2576	0.2576	-0.0252	0.0117	0.0336	226.189
rs3124018	9	107869845	G/A	0.0566	0.0566	-0.0252	0.022	0.2559	22.4287
rs117930054	9	107638194	A/G	0.0333	0.0333	-0.0253	0.029	0.3884	55.838
rs10991414	9	107685589	C/T	0.1258	0.1258	-0.0253	0.0162	0.121	30.5721
rs34910982	9	107719241	T/C	0.0171	0.0171	-0.0254	0.0459	0.5852	19.5328
rs4149275	9	107638507	G/A	0.136	0.136	-0.0254	0.0145	0.0817	33.1212
rs2016226	9	107749399	C/T	0.1757	0.1757	-0.0259	0.0136	0.0586	31.6487
rs4351469	9	107736145	C/A	0.7248	0.2752	-0.0259	0.0118	0.0297	143.071
rs2487052	9	107686405	T/C	0.2695	0.2695	-0.026	0.0114	0.0234	226.189
rs117930054	9	107638194	A/G	0.0333	0.0333	-0.0267	0.029	0.3637	55.838
rs2487052	9	107686405	T/C	0.2576	0.2576	-0.0267	0.0117	0.0243	226.189
rs2016226	9	107749399	C/T	0.1757	0.1757	-0.0268	0.0135	0.0499	31.6487
rs12346762	9	107875603	T/G	0.1544	0.1544	-0.0268	0.0146	0.0679	22.234
rs2487052	9	107686405	T/C	0.2694	0.2694	-0.0271	0.0114	0.0173	226.189
rs2487052	9	107686405	T/C	0.2576	0.2576	-0.0271	0.0117	0.0218	226.189
rs147622113	19	10771941	T/C	0.0235	0.0235	-0.0276	0.0359	0.4461	20.4721
rs2016226	9	107749399	C/T	0.1757	0.1757	-0.0276	0.0136	0.044	31.6487
rs12346762	9	107875603	T/G	0.154	0.154	-0.0278	0.0139	0.0482	22.234
rs34910982	9	107719241	T/C	0.0171	0.0171	-0.0279	0.0459	0.5479	19.5328
rs2487052	9	107686405	T/C	0.2576	0.2576	-0.028	0.0117	0.017	226.189
rs2016226	9	107749399	C/T	0.1834	0.1834	-0.0281	0.0131	0.0329	31.6487
rs147622113	19	10771941	T/C	0.0235	0.0235	-0.0282	0.036	0.4368	20.4721
rs34165419	9	107676026	T/C	0.1091	0.1091	-0.0284	0.0192	0.1451	22.1191
rs2016226	9	107749399	C/T	0.1757	0.1757	-0.0285	0.0135	0.0379	31.6487
rs2016226	9	107749399	C/T	0.1757	0.1757	-0.0287	0.0135	0.0366	31.6487
rs2016226	9	107749399	C/T	0.1834	0.1834	-0.0289	0.0131	0.0286	31.6487
rs11999215	9	107830552	G/A	0.0623	0.0623	-0.029	0.0218	0.1867	21.4212
rs2016226	9	107749399	C/T	0.1757	0.1757	-0.029	0.0135	0.0345	31.6487
rs2016226	9	107749399	C/T	0.1757	0.1757	-0.0293	0.0135	0.032	31.6487
rs2016226	9	107749399	C/T	0.1834	0.1834	-0.0293	0.0131	0.0262	31.6487
rs34910982	9	107719241	T/C	0.0171	0.0171	-0.0296	0.0459	0.5233	19.5328
rs147622113	19	10771941	T/C	0.0224	0.0224	-0.0298	0.0355	0.4069	20.4721
rs2487052	9	107686405	T/C	0.2576	0.2576	-0.0309	0.0117	0.0089	226.189
rs147622113	19	10771941	T/C	0.0235	0.0235	-0.0314	0.0359	0.3848	20.4721
rs117930054	9	107638194	A/G	0.0333	0.0333	-0.0318	0.0291	0.276	55.838
rs34165419	9	107676026	T/C	0.1091	0.1091	-0.0318	0.0192	0.1011	22.1191
rs34165419	9	107676026	T/C	0.1091	0.1091	-0.0324	0.0193	0.0969	22.1191
rs2487052	9	107686405	T/C	0.2576	0.2576	-0.0325	0.0117	0.0057	226.189
rs117930054	9	107638194	A/G	0.0333	0.0333	-0.0326	0.029	0.2659	55.838
rs2487052	9	107686405	T/C	0.2576	0.2576	-0.0328	0.0117	0.0054	226.189
rs34910982	9	107719241	T/C	0.0171	0.0171	-0.0332	0.0459	0.4742	19.5328
rs34910982	9	107719241	T/C	0.0171	0.0171	-0.0333	0.0458	0.469	19.5328
rs117930054	9	107638194	A/G	0.0333	0.0333	-0.0336	0.0291	0.2481	55.838
rs117930054	9	107638194	A/G	0.0333	0.0333	-0.0336	0.0291	0.2527	55.838
rs34165419	9	107676026	T/C	0.1091	0.1091	-0.0339	0.0193	0.0819	22.1191
rs117930054	9	107638194	A/G	0.0333	0.0333	-0.034	0.0291	0.2446	55.838
rs34910982	9	107719241	T/C	0.0193	0.0193	-0.0346	0.0433	0.4286	19.5328
rs117930054	9	107638194	A/G	0.0333	0.0333	-0.0351	0.0291	0.2274	55.838
rs117930054	9	107638194	A/G	0.0333	0.0333	-0.0353	0.0291	0.2289	55.838
rs117930054	9	107638194	A/G	0.0333	0.0333	-0.037	0.029	0.2039	55.838
rs147622113	19	10771941	T/C	0.0235	0.0235	-0.0372	0.0359	0.3058	20.4721
rs117930054	9	107638194	A/G	0.0333	0.0333	-0.0374	0.029	0.202	55.838
rs117930054	9	107638194	A/G	0.0333	0.0333	-0.0376	0.0291	0.1997	55.838
rs34165419	9	107676026	T/C	0.1091	0.1091	-0.0382	0.0192	0.0493	22.1191
rs34165419	9	107676026	T/C	0.1091	0.1091	-0.0386	0.0193	0.0472	22.1191
rs113364927	9	107844037	T/C	0.0239	0.0239	-0.0387	0.0341	0.2618	25.02
rs34165419	9	107676026	T/C	0.1091	0.1091	-0.0388	0.0193	0.0468	22.1191
rs34165419	9	107676026	T/C	0.1091	0.1091	-0.0399	0.0193	0.0403	22.1191
rs34910982	9	107719241	T/C	0.0193	0.0193	-0.0403	0.0433	0.357	19.5328
rs147622113	19	10771941	T/C	0.0224	0.0224	-0.0432	0.0355	0.2244	20.4721
rs147622113	19	10771941	T/C	0.0235	0.0235	-0.0436	0.0359	0.2262	20.4721
rs34165419	9	107676026	T/C	0.1091	0.1091	-0.0469	0.0193	0.0157	22.1191
rs34165419	9	107676026	T/C	0.1091	0.1091	-0.0476	0.0193	0.0137	22.1191
rs34165419	9	107676026	T/C	0.1091	0.1091	-0.0488	0.0193	0.0114	22.1191
rs34165419	9	107676026	T/C	0.1091	0.1091	-0.0501	0.0193	0.0099	22.1191
rs34165419	9	107676026	T/C	0.1091	0.1091	-0.0501	0.0193	0.0094	22.1191
rs34165419	9	107676026	T/C	0.1091	0.1091	-0.0522	0.0193	0.0069	22.1191
rs34910982	9	107719241	T/C	0.0171	0.0171	-0.0529	0.0459	0.2518	19.5328
rs147622113	19	10771941	T/C	0.0224	0.0224	-0.0544	0.0355	0.1261	20.4721
rs147622113	19	10771941	T/C	0.0235	0.0235	-0.0545	0.0359	0.1301	20.4721
rs34165419	9	107676026	T/C	0.1091	0.1091	-0.0613	0.0193	0.0016	22.1191
rs34910982	9	107719241	T/C	0.0171	0.0171	-0.087	0.046	0.0605	19.5328
