# Supplementary material for: Mendelian randomization reveals probucol’s preventive role in Behçet’s disease via circulating metabolites
Source: Sci Rep. 2025 Mar 21;15:9722. doi: 10.1038/s41598-025-93644-8 (PMC11928609; doi:10.1038/s41598-025-93644-8)
Supplement: Supplementary file 9 — Supplementary Information 9. [file 41598_2025_93644_MOESM9_ESM.xlsx]

## Sheet: Supplementary Table 5
Supplementary Table 5 MR analysis results of the causal relationship between Probucol and circulating metabolites.
Exposure	Outcome	Nsnp	Method	MR		Heterogeneity			Horizontal pleiotropy
				Drug_OR(95%CI)	P value	I2(%)	Cochran's Q	P-value	Egger intercept	SE	P-value	MR-PRESSO global test p
Probucol	3-hydroxybutyrate	60	MR Egger	0.9076(0.8427-0.9775)	0.0131	0	50.5672	0.745175	-0.00633302	0.00493846	0.204809	0.735667
			Weighted median	0.9569(0.9226-0.9924)	0.0179	-	-	-	-	-	-	0.735667
			Inverse variance weighted	0.9499(0.926-0.9745)	<0.001	0	52.2117	0.721934	-	-	-	0.735667
			Simple mode	0.9604(0.8934-1.0325)	0.2788	-	-	-	-	-	-	0.735667
			Weighted mode	0.9509(0.8996-1.0051)	0.0802	-	-	-	-	-	-	0.735667
	Acetate	61	MR Egger	0.9805(0.912-1.0541)	0.5953	0	48.4115	0.835878	0.00165118	0.00479697	0.731909	0.861
			Weighted median	0.963(0.9281-0.9992)	0.0455	-	-	-	-	-	-	0.861
			Inverse variance weighted	0.9688(0.9448-0.9935)	0.0134	0	48.53	0.855529	-	-	-	0.861
			Simple mode	0.9362(0.8704-1.007)	0.0814	-	-	-	-	-	-	0.861
			Weighted mode	0.9479(0.8973-1.0014)	0.0608	-	-	-	-	-	-	0.861
	Apolipoprotein A-I	61	MR Egger	0.8869(0.8185-0.9609)	0.0047	0	56.1683	0.580551	-0.00699515	0.00533138	0.194578	0.579
			Weighted median	0.9419(0.9042-0.9812)	0.0041	-	-	-	-	-	-	0.579
			Inverse variance weighted	0.9326(0.9068-0.9591)	<0.001	0	57.8898	0.553241	-	-	-	0.579
			Simple mode	0.9192(0.8534-0.99)	0.0298	-	-	-	-	-	-	0.579
			Weighted mode	0.9431(0.886-1.0038)	0.0705	-	-	-	-	-	-	0.579
	Average number of methylene groups in a fatty acid chain	61	MR Egger	1.005(0.9173-1.1012)	0.9144	12	67.4204	0.211335	0.00624593	0.00605472	0.306479	0.213333
			Weighted median	0.968(0.9247-1.0132)	0.1628	-	-	-	-	-	-	0.213333
			Inverse variance weighted	0.9608(0.9306-0.9919)	0.0138	13	68.6364	0.207919	-	-	-	0.213333
			Simple mode	0.9903(0.8995-1.0901)	0.8425	-	-	-	-	-	-	0.213333
			Weighted mode	0.9878(0.9166-1.0645)	0.7491	-	-	-	-	-	-	0.213333
	Cholesterol esters in large HDL	61	MR Egger	0.9274(0.8574-1.0031)	0.0646	0	50.4119	0.779465	-0.00070743	0.00521713	0.892601	0.831667
			Weighted median	0.9312(0.8949-0.9691)	<0.001	-	-	-	-	-	-	0.831667
			Inverse variance weighted	0.9321(0.9069-0.958)	<0.001	0	50.4303	0.805972	-	-	-	0.831667
			Simple mode	0.9192(0.8533-0.9903)	0.0305	-	-	-	-	-	-	0.831667
			Weighted mode	0.9228(0.868-0.981)	0.0125	-	-	-	-	-	-	0.831667
	Cholesterol esters in very large HDL	61	MR Egger	0.9296(0.8469-1.0204)	0.1299	29	83.213	0.0206409	-0.00123475	0.00619337	0.842661	0.0293333
			Weighted median	0.9352(0.8968-0.9751)	0.0017	-	-	-	-	-	-	0.0293333
			Inverse variance weighted	0.9379(0.9081-0.9687)	<0.001	28	83.269	0.0251234	-	-	-	0.0293333
			Simple mode	0.9352(0.8557-1.022)	0.1443	-	-	-	-	-	-	0.0293333
			Weighted mode	0.9162(0.8581-0.9783)	0.0112	-	-	-	-	-	-	0.0293333
	Concentration of large HDL particles	61	MR Egger	0.9228(0.8532-0.9981)	0.0493	0	43.0325	0.941268	-0.000534611	0.0052132	0.918668	0.96
			Weighted median	0.921(0.8864-0.9569)	<0.001	-	-	-	-	-	-	0.96
			Inverse variance weighted	0.9264(0.9013-0.9521)	<0.001	0	43.043	0.951681	-	-	-	0.96
			Simple mode	0.9179(0.8574-0.9826)	0.0166	-	-	-	-	-	-	0.96
			Weighted mode	0.9212(0.8705-0.9749)	0.0062	-	-	-	-	-	-	0.96
	Concentration of very large HDL particles	61	MR Egger	0.9361(0.8549-1.0249)	0.1585	25	78.722	0.044074	0.0028159	0.00603007	0.642236	0.0656667
			Weighted median	0.9277(0.8894-0.9677)	<0.001	-	-	-	-	-	-	0.0656667
			Inverse variance weighted	0.9173(0.8889-0.9466)	<0.001	24	79.0129	0.0505436	-	-	-	0.0656667
			Simple mode	0.9352(0.8604-1.0164)	0.1202	-	-	-	-	-	-	0.0656667
			Weighted mode	0.9259(0.8725-0.9827)	0.0138	-	-	-	-	-	-	0.0656667
	Free cholesterol in large HDL	61	MR Egger	0.9017(0.8335-0.9755)	0.0125	6	62.7444	0.34503	-0.00240178	0.00521571	0.646858	0.413333
			Weighted median	0.9094(0.8757-0.9444)	<0.001	-	-	-	-	-	-	0.413333
			Inverse variance weighted	0.9175(0.8929-0.9428)	<0.001	5	62.9699	0.371672	-	-	-	0.413333
			Simple mode	0.9063(0.845-0.972)	0.0078	-	-	-	-	-	-	0.413333
			Weighted mode	0.9083(0.86-0.9593)	0.001	-	-	-	-	-	-	0.413333
	Free cholesterol in very large HDL	61	MR Egger	0.9118(0.8353-0.9953)	0.0433	24	77.7238	0.0516551	-0.0010333	0.00580862	0.859419	0.0723333
			Weighted median	0.9246(0.8876-0.9632)	<0.001	-	-	-	-	-	-	0.0723333
			Inverse variance weighted	0.9186(0.8913-0.9468)	<0.001	23	77.7655	0.0612676	-	-	-	0.0723333
			Simple mode	0.9273(0.8626-0.9967)	0.0449	-	-	-	-	-	-	0.0723333
			Weighted mode	0.9156(0.8671-0.9669)	0.0024	-	-	-	-	-	-	0.0723333
	Glutamine	61	MR Egger	1.025(0.953-1.1024)	0.5092	0	46.3321	0.884808	-0.00221655	0.00482386	0.647567	0.899667
			Weighted median	1.0339(0.9976-1.0716)	0.0674	-	-	-	-	-	-	0.899667
			Inverse variance weighted	1.0415(1.0156-1.0681)	0.0016	0	46.5432	0.898388	-	-	-	0.899667
			Simple mode	1.008(0.9418-1.0789)	0.819	-	-	-	-	-	-	0.899667
			Weighted mode	1.051(0.9926-1.1127)	0.0931	-	-	-	-	-	-	0.899667
	Glycoproteins	61	MR Egger	1.0184(0.939-1.1045)	0.6619	0	41.7545	0.956596	-0.00280816	0.00539793	0.604851	0.966667
			Weighted median	1.0568(1.0161-1.099)	0.0058	-	-	-	-	-	-	0.966667
			Inverse variance weighted	1.0392(1.0101-1.069)	0.0079	0	42.0252	0.962342	-	-	-	0.966667
			Simple mode	1.0633(0.9883-1.1439)	0.1052	-	-	-	-	-	-	0.966667
			Weighted mode	1.06(1.0028-1.1204)	0.0438	-	-	-	-	-	-	0.966667
	Isoleucine	61	MR Egger	1.0353(0.9578-1.119)	0.3856	15	69.0071	0.17506	-0.00128606	0.00515156	0.803729	0.219
			Weighted median	1.0529(1.0171-1.0901)	0.0035	-	-	-	-	-	-	0.219
			Inverse variance weighted	1.045(1.0174-1.0733)	0.0013	13	69.08	0.197498	-	-	-	0.219
			Simple mode	1.0678(1.0037-1.136)	0.0421	-	-	-	-	-	-	0.219
			Weighted mode	1.0633(1.0116-1.1177)	0.0189	-	-	-	-	-	-	0.219
	Mean diameter for HDL particles	61	MR Egger	0.9236(0.8519-1.0014)	0.0589	6	62.713	0.346055	0.00215705	0.0053747	0.689624	0.414
			Weighted median	0.9216(0.8861-0.9586)	<0.001	-	-	-	-	-	-	0.414
			Inverse variance weighted	0.9094(0.8842-0.9353)	<0.001	5	62.8842	0.374541	-	-	-	0.414
			Simple mode	0.9355(0.8676-1.0087)	0.088	-	-	-	-	-	-	0.414
			Weighted mode	0.916(0.8669-0.9678)	0.0027	-	-	-	-	-	-	0.414
	Omega-7, omega-9 and saturated fatty acids	61	MR Egger	0.9949(0.9023-1.0971)	0.9193	9	64.7049	0.284309	0.00430213	0.00648178	0.509451	0.306667
			Weighted median	0.9636(0.9185-1.0109)	0.1293	-	-	-	-	-	-	0.306667
			Inverse variance weighted	0.9646(0.9322-0.9981)	0.0384	8	65.188	0.301155	-	-	-	0.306667
			Simple mode	0.9529(0.8594-1.0565)	0.3633	-	-	-	-	-	-	0.306667
			Weighted mode	0.9778(0.9106-1.05)	0.5393	-	-	-	-	-	-	0.306667
	Phenylalanine	61	MR Egger	0.9432(0.8738-1.0182)	0.1395	7	63.3838	0.324545	-0.00358974	0.00507584	0.482214	0.343667
			Weighted median	0.9608(0.9245-0.9985)	0.0419	-	-	-	-	-	-	0.343667
			Inverse variance weighted	0.968(0.9427-0.9939)	0.0159	6	63.9211	0.340531	-	-	-	0.343667
			Simple mode	0.9663(0.8898-1.0494)	0.4184	-	-	-	-	-	-	0.343667
			Weighted mode	0.9493(0.8899-1.0128)	0.1204	-	-	-	-	-	-	0.343667
	Phosphatidylcholine and other cholines	61	MR Egger	0.9064(0.826-0.9948)	0.0428	0	40.6904	0.966912	-0.00579904	0.00616856	0.351001	0.974667
			Weighted median	0.9417(0.8979-0.9877)	0.0135	-	-	-	-	-	-	0.974667
			Inverse variance weighted	0.9451(0.9148-0.9765)	<0.001	0	41.5742	0.966455	-	-	-	0.974667
			Simple mode	0.9361(0.8559-1.0238)	0.1537	-	-	-	-	-	-	0.974667
			Weighted mode	0.9424(0.8784-1.011)	0.1034	-	-	-	-	-	-	0.974667
	Phospholipids in chylomicrons and largest VLDL particles	61	MR Egger	1.118(1.0296-1.214)	0.0102	14	68.4495	0.187268	0.00893073	0.005457	0.107046	0.154667
			Weighted median	1.0493(1.0078-1.0925)	0.0195	-	-	-	-	-	-	0.154667
			Inverse variance weighted	1.0482(1.0182-1.0791)	0.0015	16	71.5568	0.14595	-	-	-	0.154667
			Simple mode	0.9861(0.9103-1.0683)	0.7337	-	-	-	-	-	-	0.154667
			Weighted mode	1.0491(0.984-1.1186)	0.1477	-	-	-	-	-	-	0.154667
	Phospholipids in large HDL	61	MR Egger	0.9247(0.855-1)	0.0548	0	38.9566	0.979592	-0.000747541	0.00521061	0.886412	0.986667
			Weighted median	0.9197(0.8856-0.955)	<0.001	-	-	-	-	-	-	0.986667
			Inverse variance weighted	0.9296(0.9045-0.9555)	<0.001	0	38.9772	0.983882	-	-	-	0.986667
			Simple mode	0.9189(0.8579-0.9842)	0.0189	-	-	-	-	-	-	0.986667
			Weighted mode	0.9204(0.8702-0.9735)	0.0052	-	-	-	-	-	-	0.986667
	Phospholipids in medium LDL	61	MR Egger	0.9318(0.8634-1.0057)	0.0747	0	57.3841	0.535291	-0.00597242	0.00505312	0.241977	0.542667
			Weighted median	0.9878(0.9513-1.0257)	0.5234	-	-	-	-	-	-	0.542667
			Inverse variance weighted	0.9729(0.9474-0.999)	0.0422	0	58.781	0.520349	-	-	-	0.542667
			Simple mode	0.9807(0.9167-1.0493)	0.5748	-	-	-	-	-	-	0.542667
			Weighted mode	0.9829(0.9338-1.0347)	0.5138	-	-	-	-	-	-	0.542667
	Phospholipids in very large HDL	61	MR Egger	0.9138(0.8336-1.0016)	0.059	27	80.8129	0.0312362	0.000900685	0.00610325	0.883182	0.0473333
			Weighted median	0.9171(0.8796-0.9562)	<0.001	-	-	-	-	-	-	0.0473333
			Inverse variance weighted	0.9079(0.8794-0.9372)	<0.001	26	80.8427	0.0377215	-	-	-	0.0473333
			Simple mode	0.9369(0.8635-1.0165)	0.1226	-	-	-	-	-	-	0.0473333
			Weighted mode	0.9074(0.8504-0.9683)	0.0047	-	-	-	-	-	-	0.0473333
	Serum total cholesterol	61	MR Egger	0.9171(0.8466-0.9935)	0.0383	9	64.7261	0.283686	-0.0075893	0.00530248	0.157628	0.277333
			Weighted median	0.9717(0.9353-1.0096)	0.1416	-	-	-	-	-	-	0.277333
			Inverse variance weighted	0.9688(0.9419-0.9963)	0.0267	10	66.9735	0.250215	-	-	-	0.277333
			Simple mode	0.9781(0.9129-1.0479)	0.5313	-	-	-	-	-	-	0.277333
			Weighted mode	0.9759(0.9257-1.0288)	0.3688	-	-	-	-	-	-	0.277333
	Sphingomyelins	61	MR Egger	0.8777(0.7996-0.9635)	0.0081	0	56.844	0.555407	-0.00599476	0.00618251	0.336189	0.573333
			Weighted median	0.9224(0.877-0.97)	0.0017	-	-	-	-	-	-	0.573333
			Inverse variance weighted	0.9165(0.887-0.9469)	<0.001	0	57.7842	0.55714	-	-	-	0.573333
			Simple mode	0.9254(0.84-1.0195)	0.122	-	-	-	-	-	-	0.573333
			Weighted mode	0.9279(0.8549-1.0072)	0.0786	-	-	-	-	-	-	0.573333
	Total cholesterol in HDL	61	MR Egger	0.8944(0.8287-0.9653)	0.0057	0	56.9474	0.551556	-0.00583053	0.00505648	0.253528	0.578333
			Weighted median	0.9163(0.8815-0.9525)	<0.001	-	-	-	-	-	-	0.578333
			Inverse variance weighted	0.9329(0.9084-0.9579)	<0.001	0	58.277	0.538941	-	-	-	0.578333
			Simple mode	0.9185(0.8582-0.9831)	0.0171	-	-	-	-	-	-	0.578333
			Weighted mode	0.9163(0.8685-0.9668)	0.0022	-	-	-	-	-	-	0.578333
	Total cholesterol in large HDL	61	MR Egger	0.913(0.8459-0.9854)	0.0229	0	56.2414	0.577834	-0.00238595	0.00505949	0.638967	0.625667
			Weighted median	0.9186(0.8844-0.9541)	<0.001	-	-	-	-	-	-	0.625667
			Inverse variance weighted	0.9289(0.9045-0.9539)	<0.001	0	56.4638	0.605715	-	-	-	0.625667
			Simple mode	0.9132(0.8502-0.9809)	0.0156	-	-	-	-	-	-	0.625667
			Weighted mode	0.915(0.8679-0.9647)	0.0017	-	-	-	-	-	-	0.625667
	Total cholesterol in medium LDL	61	MR Egger	0.9209(0.8533-0.9938)	0.0382	0	51.5662	0.74322	-0.00686662	0.00505088	0.179164	0.728
			Weighted median	0.9751(0.9386-1.0131)	0.1966	-	-	-	-	-	-	0.728
			Inverse variance weighted	0.9677(0.9423-0.9937)	0.0151	0	53.4144	0.713357	-	-	-	0.728
			Simple mode	0.9693(0.9074-1.0354)	0.3577	-	-	-	-	-	-	0.728
			Weighted mode	0.9693(0.9209-1.0202)	0.2372	-	-	-	-	-	-	0.728
	Total cholesterol in very large HDL	61	MR Egger	0.9299(0.8484-1.0191)	0.1253	31	85.1282	0.0146224	-0.00180237	0.00607477	0.76774	0.019
			Weighted median	0.9463(0.9079-0.9864)	0.0091	-	-	-	-	-	-	0.019
			Inverse variance weighted	0.942(0.9127-0.9723)	<0.001	30	85.2552	0.0177431	-	-	-	0.019
			Simple mode	0.9584(0.8824-1.0409)	0.3171	-	-	-	-	-	-	0.019
			Weighted mode	0.9357(0.8843-0.99)	0.0245	-	-	-	-	-	-	0.019
	Total lipids in large HDL	61	MR Egger	0.9202(0.8508-0.9953)	0.042	0	45.0089	0.910525	-0.00086616	0.00521366	0.868621	0.926667
			Weighted median	0.9204(0.8845-0.9578)	<0.001	-	-	-	-	-	-	0.926667
			Inverse variance weighted	0.9259(0.9009-0.9517)	<0.001	0	45.0365	0.924687	-	-	-	0.926667
			Simple mode	0.9177(0.8552-0.9847)	0.0201	-	-	-	-	-	-	0.926667
			Weighted mode	0.9194(0.8673-0.9746)	0.0064	-	-	-	-	-	-	0.926667
	Total lipids in very large HDL	61	MR Egger	0.9175(0.8347-1.0084)	0.0792	31	85.8625	0.0127708	-0.000297174	0.00628553	0.96245	0.017
			Weighted median	0.9249(0.8868-0.9646)	<0.001	-	-	-	-	-	-	0.017
			Inverse variance weighted	0.9194(0.8898-0.9501)	<0.001	30	85.8658	0.0159017	-	-	-	0.017
			Simple mode	0.9279(0.8479-1.0153)	0.1086	-	-	-	-	-	-	0.017
			Weighted mode	0.9134(0.8533-0.9777)	0.0115	-	-	-	-	-	-	0.017
	Total phosphoglycerides	61	MR Egger	0.9213(0.8395-1.0112)	0.0897	0	43.3227	0.937307	-0.00407182	0.0061746	0.512175	0.948333
			Weighted median	0.9532(0.9108-0.9975)	0.0388	-	-	-	-	-	-	0.948333
			Inverse variance weighted	0.9488(0.9183-0.9803)	0.0016	0	43.7576	0.942977	-	-	-	0.948333
			Simple mode	0.955(0.876-1.0411)	0.3001	-	-	-	-	-	-	0.948333
			Weighted mode	0.9575(0.8881-1.0322)	0.2617	-	-	-	-	-	-	0.948333
	Triglycerides in large VLDL	61	MR Egger	1.0785(0.9987-1.1647)	0.0589	0	53.407	0.680889	0.00610282	0.00510129	0.236354	0.658
			Weighted median	1.027(0.9862-1.0694)	0.1972	-	-	-	-	-	-	0.658
			Inverse variance weighted	1.0321(1.0048-1.06)	0.0206	0	54.8382	0.664247	-	-	-	0.658
			Simple mode	1.0628(0.9765-1.1568)	0.1635	-	-	-	-	-	-	0.658
			Weighted mode	1.036(0.97-1.1066)	0.2966	-	-	-	-	-	-	0.658
	Triglycerides in medium VLDL	61	MR Egger	1.038(0.9612-1.1209)	0.3456	0	49.3175	0.811403	0.00108952	0.00509543	0.831422	0.848667
			Weighted median	1.0316(0.9916-1.0731)	0.1227	-	-	-	-	-	-	0.848667
			Inverse variance weighted	1.0299(1.0027-1.0578)	0.031	0	49.3632	0.834799	-	-	-	0.848667
			Simple mode	1.0214(0.9492-1.0991)	0.5735	-	-	-	-	-	-	0.848667
			Weighted mode	1.0232(0.9627-1.0876)	0.4636	-	-	-	-	-	-	0.848667
	Triglycerides in small VLDL	61	MR Egger	1.0267(0.9512-1.108)	0.5019	0	47.7187	0.853323	-7.30063e-05	0.00505672	0.98853	0.876667
			Weighted median	1.0321(0.9928-1.0729)	0.111	-	-	-	-	-	-	0.876667
			Inverse variance weighted	1.0272(1.0003-1.0548)	0.0475	0	47.7189	0.874155	-	-	-	0.876667
			Simple mode	1.0217(0.9488-1.1001)	0.5722	-	-	-	-	-	-	0.876667
			Weighted mode	1.0236(0.9685-1.0819)	0.412	-	-	-	-	-	-	0.876667
	Triglycerides in very large HDL	61	MR Egger	0.9763(0.9046-1.0537)	0.5398	0	53.6184	0.673442	0.00386559	0.0050559	0.447575	0.699667
			Weighted median	0.9673(0.9314-1.0045)	0.0841	-	-	-	-	-	-	0.699667
			Inverse variance weighted	0.9494(0.9246-0.975)	<0.001	0	54.2029	0.686467	-	-	-	0.699667
			Simple mode	0.9738(0.91-1.0419)	0.4444	-	-	-	-	-	-	0.699667
			Weighted mode	0.9756(0.9269-1.0267)	0.3468	-	-	-	-	-	-	0.699667
	Triglycerides in very large VLDL	61	MR Egger	1.0894(1.0013-1.1852)	0.0511	18	72.0394	0.118561	0.00662279	0.00559094	0.240942	0.111667
			Weighted median	1.0355(0.9947-1.078)	0.0885	-	-	-	-	-	-	0.111667
			Inverse variance weighted	1.0386(1.0085-1.0696)	0.0117	19	73.7527	0.109268	-	-	-	0.111667
			Simple mode	0.9962(0.9046-1.097)	0.9379	-	-	-	-	-	-	0.111667
			Weighted mode	1.0145(0.9431-1.0913)	0.7001	-	-	-	-	-	-	0.111667
	Urea	61	MR Egger	0.9461(0.874-1.0241)	0.1759	0	40.6286	0.967448	-0.00202359	0.00526751	0.702238	0.972667
			Weighted median	0.9526(0.9154-0.9914)	0.0171	-	-	-	-	-	-	0.972667
			Inverse variance weighted	0.96(0.9337-0.987)	0.0039	0	40.7762	0.972885	-	-	-	0.972667
			Simple mode	0.9688(0.8918-1.0523)	0.4551	-	-	-	-	-	-	0.972667
			Weighted mode	0.948(0.8869-1.0132)	0.121	-	-	-	-	-	-	0.972667
